# Supplementary material for: A glycine at position 105 leads to clavulanic acid and avibactam resistance in class A β-lactamases
Source: J Biol Chem. 2025 Jun 6;301(7):110347. doi: 10.1016/j.jbc.2025.110347 (PMC12274840; doi:10.1016/j.jbc.2025.110347)
Supplement: Supplementary Data 2 [file mmc2.xls]

## Sheet: BlaC
LEGEND
AMP	ampcillin	+	significantly positive fitness
CAR	carbenicillin	-	significantly negative fitness
MEM	meropenem
CEF	ceftriaxone
CA	clavulanic acid
SUL	sulbatam
AVI	avibactam
Fi	relative fitness
abs Fi	absolute fitness
Replicate 1					Replicate 2					Replicate 3					Average fitnes AMP									Average fitnes all substrates and inhibitors
Rank	AA 105	Unselected 1	AMP 1	Fi AMP 1	Rank	AA 105	Unselected 2	AMP 2	Fi AMP 2	Rank	AA 105	Unselected 3	AMP 3	Fi AMP 3	Rank	AA 105	Fi AMP AVG	Fi error	Significance	WT abs Fi 1	WT abs Fi 2	WT abs Fi 3	WT abs error	Rank	AA 105	Fi AVG	AVG error	Significance	WT AVG abs error
1	Tyr	142	8726	3.69549	1	Tyr	197	12230	3.14345	1	Tyr	237	23451	3.34873	1	Tyr	3.39589	0.227823	+	-1.90696	-1.35049	-1.35332	0.261661	1	Tyr	1.51365	0.221306	+	0.180396
2	Phe	414	11571	3.35334	2	Phe	465	17862	2.93497	2	Trp	236	15664	3.17531	2	Trp	3.12553	0.189851	+					2	Trp	1.26808	0.197263	+
3	Trp	214	5657	3.32914	3	Trp	237	7878	2.87216	3	Phe	525	26755	3.06056	3	Phe	3.11629	0.175284	+					3	Phe	1.21909	0.147812	+
4	His	94	145	2.0952	4	His	126	1027	2.26169	4	His	131	930	2.20453	4	His	2.18714	0.0690708	+					4	His	0.842296	0.359399	+
5	Ser	257	59	1.26788	5	Glu	313	213	1.18333	5	Ala	230	141	1.14081	5	Ala	0.882521	0.337099	+					5	Arg	0.490765	0.270988	+
6	Arg	405	33	0.818024	6	Ala	217	122	1.10039	6	Arg	534	222	0.972129	6	Lys	0.741271	0						6	Leu	0.268156	0.259352
7	Lys	454	31	0.741271	7	Thr	183	68	0.920549	7	Cys	127	32	0.754663	7	Gln	0.694259	0						7	Ser	0.24179	0.304904
8	Pro	409	24	0.675453	8	Met	472	109	0.713976	8	Gln	187	41	0.694259	8	Cys	0.499856	0.203319	+					8	Gln	0.224959	0.0944418
9	Gly	489	21	0.539875	9	Cys	124	10	0.25707	9	Gly	673	124	0.618724	9	Arg	0.474571	0.598003						9	Ala	0.219033	0.219206
10	Cys	105	4	0.487835	10	Pro	480	22	0.0116727	10	Pro	584	99	0.582539	10	Met	0.434175	0.224062						10	Cys	0.176085	0.321247
11	Asp	82	3	0.470272	11	Ile	43570	1944	0	11	Met	528	62	0.423075	11	Pro	0.423222	0.293471						11	Gly	0.172427	0.296727
12	Ala	190	6	0.406362	12	Leu	556	23	-0.0328557	12	Leu	693	78	0.404678	12	Gly	0.341722	0.337524						12	Met	0.0873888	0.404352
13	Leu	539	17	0.405825	13	Gly	579	19	-0.133434	13	Asn	222	16	0.211084	13	Ser	0.267372	0.72115						13	Ile	0	0
14	Met	386	7	0.165475	14	Asn	227	6	-0.227383	14	Thr	211	10	0.0290345	14	Leu	0.259216	0.206526						14	Thr	-0.00807936	0.288547
15	Ile	39067	484	0	15	Arg	469	9	-0.366439	15	Ile	48682	2158	0	15	Asp	0.229051	0.241222						15	Lys	-0.0660929	0.161219
16	Thr	155	1	-0.283367	16	Ser	341	6	-0.404112	16	Asp	116	5	-0.012171	16	Thr	0.222072	0.510099						16	Asp	-0.0826816	0.244862
17	Asn	176	1	-0.338548	17	Val	319	0		17	Ser	390	15	-0.0616564	17	Glu	0.120238	0.754169						17	Glu	-0.0950223	0.513991
18	Val	217	1	-0.429495	18	Lys	484	0		18	Val	350	10	-0.190751	18	Ile	0	0						18	Asn	-0.128009	0.340462
19	Glu	247	1	-0.485732	19	Asp	75	0		19	Glu	343	7	-0.336879	19	Asn	-0.118282	0.237278						19	Val	-0.170231	0.336871
20	Gln	118	0		20	Gln	138	0		20	Lys	567	0		20	Val	-0.310123	0.119372						20	Pro	-0.373369	0.375652
Replicate 1					Replicate 2					Replicate 3					Average fitnes CAR
Rank	AA 105	Unselected 1	CAR 1	Fi CAR 1	Rank	AA 105	Unselected 2	CAR 2	Fi CAR 2	Rank	AA 105	Unselected 3	CAR 3	Fi CAR 3	Rank	AA 105	Fi CAR AVG	Fi error	Significance	WT abs Fi 1	WT abs Fi 2	WT abs Fi 3	WT abs error
1	Tyr	142	16493	3.55576	1	Tyr	197	12635	3.58238	1	Tyr	237	17874	3.87821	1	Tyr	3.67212	0.146132	+	-1.49075	-1.77527	-2.00073	0.208664
2	Phe	414	29889	3.34926	2	Phe	465	17615	3.3537	2	Trp	236	7339	3.49346	2	Phe	3.3983	0.0662349	+
3	Trp	214	11627	3.2258	3	Trp	237	6283	3.19869	3	Phe	525	16269	3.49193	3	Trp	3.30598	0.133025	+
4	His	94	1273	2.62245	4	His	126	522	2.39257	4	His	131	440	2.52691	4	His	2.51398	0.0942932	+
5	Gln	118	100	1.41887	5	Gln	138	40	1.23745	5	Cys	127	14	1.04306	5	Gln	1.32816	0.0907088	+
6	Glu	247	188	1.37221	6	Ser	341	45	0.895728	6	Asp	116	9	0.890517	6	Cys	0.764946	0.19683	+
7	Leu	539	291	1.22305	7	Cys	124	9	0.636091	7	Leu	693	23	0.521727	7	Leu	0.729983	0.350052	+
8	Met	386	77	0.790654	8	Arg	469	33	0.622611	8	Arg	534	16	0.477311	8	Ser	0.538887	0.255502	+
9	Cys	105	14	0.615689	9	Leu	556	26	0.445169	9	Ser	390	10	0.409668	9	Glu	0.421168	0.735531
10	Asn	176	13	0.359181	10	Val	319	9	0.225722	10	Glu	343	7	0.310536	10	Asp	0.381938	0.364605
11	Ser	257	17	0.311267	11	Asp	75	2	0.201239	11	Ile	48682	486	0	11	Arg	0.354133	0.283224
12	Val	217	13	0.268234	12	Ile	43570	731	0	12	Thr	211	2	-0.0225203	12	Asn	0.0703187	0.205674
13	Asp	82	3	0.0540581	13	Asn	227	3	-0.103634	13	Asn	222	2	-0.0445908	13	Met	0.0343762	0.756278
14	Ile	39067	1262	0	14	Gly	579	6	-0.209257	14	Ala	230	2	-0.0599657	14	Ile	0	0
15	Arg	405	12	-0.0375231	15	Glu	313	2	-0.419244	15	Gly	673	2	-0.526253	15	Val	-0.0164599	0.372962
16	Ala	190	2	-0.486973	16	Thr	183	1	-0.487181	16	Val	350	1	-0.543336	16	Thr	-0.254851	0.23233
17	Gly	489	4	-0.596498	17	Ala	217	0		17	Met	528	1	-0.721902	17	Ala	-0.273469	0.213504
18	Lys	454	0		18	Lys	484	0		18	Lys	567	0		18	Gly	-0.444003	0.168449	-
19	Thr	155	0		19	Met	472	0		19	Gln	187	0		19	Lys
20	Pro	409	0		20	Pro	480	0		20	Pro	584	0		20	Pro
Replicate 1					Replicate 2					Replicate 3					Average fitnes MEM
Rank	AA 105	Unselected 1	MEM 1	Fi MEM 1	Rank	AA 105	Unselected 2	MEM 2	Fi MEM 2	Rank	AA 105	Unselected 3	MEM 3	Fi MEM 3	Rank	AA 105	Fi MEM AVG	Fi error	Significance	WT abs Fi 1	WT abs Fi 2	WT abs Fi 3	WT abs error
1	His	94	2077	1.21981	1	Cys	124	1873	1.10932	1	Tyr	237	467	0.185238	1	His	0.128524	0.841342		0.124502	0.0697939	0.109331	0.0230611
2	Asn	176	1456	0.793147	2	Arg	469	1008	0.262494	2	Ile	48682	62618	0	2	Ile	0	0
3	Tyr	142	388	0.312041	3	Glu	313	431	0.069139	3	His	131	166	-0.00649399	3	Arg	-0.0974229	0.457803
4	Arg	405	833	0.188688	4	Pro	480	632	0.0496819	4	Val	350	402	-0.0491728	4	Ala	-0.183148	0
5	Val	217	331	0.0588661	5	Ile	43570	51166	0	5	Trp	236	236	-0.109331	5	Tyr	-0.203903	0.642082
6	Trp	214	320	0.050234	6	Met	472	454	-0.0866801	6	Asn	222	81	-0.547199	6	Trp	-0.487415	0.65079
7	Ile	39067	52037	0	7	His	126	22	-0.827742	7	Asp	116	41	-0.561005	7	Asn	-0.525937	1.06845
8	Met	386	488	-0.0226697	8	Phe	465	54	-1.00485	8	Gly	673	216	-0.602892	8	Met	-0.579065	0.74206
9	Ser	257	282	-0.0841862	9	Tyr	197	18	-1.10899	9	Arg	534	124	-0.74345	9	Cys	-0.623098	1.22903
10	Ala	190	166	-0.183148	10	Trp	237	11	-1.40315	10	Leu	693	89	-1.00067	10	Val	-0.85463	1.21628
11	Leu	539	243	-0.470485	11	Asp	75	2	-1.64383	11	Ser	390	36	-1.14409	11	Ser	-1.01756	0.71605	-
12	Phe	414	70	-0.896404	12	Leu	556	14	-1.66874	12	Thr	211	19	-1.15486	12	Leu	-1.04663	0.490264	-
13	Gly	489	81	-0.905326	13	Asn	227	4	-1.82376	13	Phe	525	23	-1.46776	13	Phe	-1.12301	0.247767	-
14	Asp	82	5	-1.33935	14	Ser	341	6	-1.8244	14	Cys	127	4	-1.61107	14	Asp	-1.18139	0.455951	-
15	Cys	105	6	-1.36754	15	Gln	138	2	-1.90864	15	Met	528	16	-1.62784	15	Glu	-1.29619	0.966833	-
16	Thr	155	3	-1.83771	16	Thr	183	1	-2.33224	16	Glu	343	4	-2.04256	16	Gly	-1.4469	0.987499	-
17	Glu	247	4	-1.91514	17	Val	319	1	-2.57358	17	Lys	567	4	-2.26085	17	Pro	-1.65341	1.20561	-
18	Lys	454	7	-1.93646	18	Lys	484	1	-2.75464	18	Pro	584	2	-2.57471	18	Thr	-1.77494	0.482711	-
19	Pro	409	2	-2.4352	19	Gly	579	1	-2.83247	19	Ala	230	0		19	Gln	-1.90864	0
20	Gln	118	0		20	Ala	217	0		20	Gln	187	0		20	Lys	-2.31732	0.336398	-
Replicate 1					Replicate 2										Average fitnes CEF
Rank	AA 105	Unselected 4	CEF 1	Fi CEF 1	Rank	AA 105	Unselected 5	CEF 2	Fi CEF 2						Rank	AA 105	Fi CEF AVG	Fi error	Significance	WT abs Fi 1	WT abs Fi 2	WT abs error
1	Met	821	1466	0.0640305	1	His	1465	1638	0.056745						1	Trp	0.0379525	0.00406754		0.18776	-0.00826878	0.0980145
2	Trp	803	1363	0.04202	2	Cys	762	837	0.0490393						2	Met	0.0358837	0.0281468
3	Arg	2168	3666	0.0403729	3	Trp	1399	1484	0.033885						3	Cys	0.0347562	0.0142831
4	Leu	3807	6187	0.023137	4	Arg	3904	4092	0.0286946						4	Arg	0.0345338	0.00583916
5	Cys	486	785	0.0204731	5	Phe	5087	5189	0.0168907						5	His	0.0320234	0.0247217
6	His	866	1357	0.00730169	6	Leu	6756	6805	0.0114073						6	Leu	0.0172721	0.00586485
7	Val	1771	2753	0.00382738	7	Met	1634	1632	0.00773688						7	Phe	0.00802852	0.00886218
8	Ile	1224	1886	0	8	Ile	2227	2185	0						8	Ile	0	0
9	Phe	2850	4383	-0.00083366	9	Gly	5102	4980	-0.00224234						9	Lys	-0.00895691	0.000205065
10	Ser	2051	3141	-0.00265799	10	Lys	5464	5254	-0.00875185						10	Ser	-0.0112051	0.00854708
11	Thr	1291	1972	-0.0037796	11	Ser	3713	3481	-0.0197522						11	Thr	-0.0151732	0.0113936
12	Lys	2994	4517	-0.00916198	12	Asn	1612	1504	-0.0218484						12	Val	-0.0162329	0.0200603
13	Gln	806	1206	-0.012748	13	Thr	2465	2275	-0.0265667						13	Gly	-0.0192104	0.016968
14	Asn	866	1271	-0.0211326	14	Gln	1452	1338	-0.0272417						14	Gln	-0.0199949	0.00724686
15	Ala	1781	2573	-0.0279844	15	Ala	3177	2924	-0.0277711						15	Asn	-0.0214905	0.000357907
16	Gly	3007	4263	-0.0361784	16	Val	3507	3165	-0.0362933						16	Ala	-0.0278777	0.000106667
17	Pro	4876	6797	-0.0435067	17	Pro	8784	7787	-0.0440534						17	Pro	-0.04378	0.00027334
18	Tyr	946	1305	-0.0480409	18	Glu	3035	2557	-0.0661592						18	Glu	-0.0583092	0.00785003
19	Asp	729	1003	-0.0491869	19	Asp	1284	1076	-0.068484						19	Asp	-0.0588354	0.00964856
20	Glu	1697	2328	-0.0504591	20	Tyr	1730	1376	-0.0911589						20	Tyr	-0.0695999	0.021559
Replicate 1					Replicate 2										Average fitnes CA
Rank	AA 105	Unselected 4	CA 1	Fi CA 1	Rank	AA 105	Unselected 5	CA 2	Fi CA 2						Rank	AA 105	Fi CA AVG	Fi error	Significance	WT abs Fi 1	WT abs Fi 2	WT abs error
1	Arg	2168	7766	0.63162	1	Arg	3904	8866	0.66691						1	Arg	0.649265	0.0176453	+	-0.0774815	0.310692	0.194087
2	Ser	2051	4442	0.413094	2	Ala	3177	4617	0.473035						2	Ala	0.441128	0.0319066	+
3	Ala	1781	3823	0.409222	3	Ser	3713	5312	0.466225						3	Ser	0.43966	0.0265655	+
4	Thr	1291	2770	0.409035	4	Thr	2465	3268	0.433157						4	Thr	0.421096	0.0120612	+
5	Gly	3007	4924	0.291666	5	Gly	5102	5692	0.358217						5	Gly	0.324941	0.0332753	+
6	Tyr	946	1448	0.262359	6	Tyr	1730	1823	0.333433						6	Tyr	0.297896	0.035537	+
7	Phe	2850	4191	0.244954	7	Phe	5087	4920	0.296196						7	Phe	0.270575	0.0256207	+
8	Lys	2994	3840	0.185561	8	Trp	1399	1230	0.25478						8	Lys	0.212396	0.0268352
9	Pro	4876	5924	0.162033	9	Lys	5464	4635	0.239231						9	Trp	0.208052	0.0467274
10	Trp	803	974	0.161325	10	Pro	8784	7434	0.238223						10	Pro	0.200128	0.0380949
11	Met	821	990	0.158773	11	Leu	6756	5054	0.184638						11	Met	0.159022	0.000248047
12	Leu	3807	4188	0.118905	12	Met	1634	1153	0.15927						12	Leu	0.151772	0.0328663
13	Val	1771	1778	0.0791947	13	His	1465	962	0.12803						13	His	0.0911683	0.0368615
14	His	866	821	0.0543067	14	Cys	762	446	0.0780722						14	Val	0.071137	0.00805769
15	Cys	486	424	0.018211	15	Val	3507	1983	0.0630793						15	Cys	0.0481416	0.0299306
16	Asn	866	755	0.0179105	16	Gln	1452	720	0.00605822						16	Ile	0	0
17	Ile	1224	1024	0	17	Ile	2227	1089	0						17	Asn	-0.00564735	0.0235579
18	Gln	806	587	-0.0602155	18	Asn	1612	737	-0.0292052						18	Gln	-0.0270786	0.0331368
19	Glu	1697	1228	-0.063002	19	Glu	3035	1267	-0.0686897						19	Glu	-0.0658459	0.00284386
20	Asp	729	370	-0.217044	20	Asp	1284	421	-0.173591						20	Asp	-0.195317	0.0217269
Replicate 1					Replicate 2					Replicate 3					Average fitnes SUL
Rank	AA 105	Unselected 1	SUL 1	Fi SUL 1	Rank	AA 105	Unselected 2	SUL 2	Fi SUL 2	Rank	AA 105	Unselected 3	SUL 3	Fi SUL 3	Rank	AA 105	Fi SUL AVG	Fi error	Significance	WT abs Fi 1	WT abs Fi 2	WT abs Fi 3	WT abs error
1	Asn	1834	2615	0.405392	1	Asn	1261	2695	0.10215	1	Cys	1215	1658	0.317621	1	Trp	0.218488	0.11001		-0.251319	0.227693	-0.182612	0.211483
2	His	1842	2394	0.365154	2	Phe	4490	9395	0.0929572	2	Gln	2045	2371	0.246851	2	Phe	0.204967	0.0949899
3	Trp	1840	2253	0.339263	3	Trp	1297	2593	0.0731693	3	Trp	2097	2410	0.243031	3	Asn	0.167235	0.174077
4	Phe	6180	7326	0.325198	4	Val	2648	4652	0.0170285	4	Phe	7014	7246	0.196745	4	His	0.133394	0.165301
5	Val	3686	3921	0.278161	5	Ile	1860	3142	0	5	Lys	7701	7660	0.180294	5	Val	0.121349	0.112884
6	Glu	3725	3960	0.277888	6	His	1335	2209	-0.00897879	6	Gly	6926	6580	0.160356	6	Leu	0.100891	0.130852
7	Tyr	1939	2041	0.273585	7	Met	1326	1974	-0.0548896	7	Pro	11476	9639	0.106854	7	Tyr	0.0874444	0.137869
8	Ser	4490	4629	0.26456	8	Tyr	1360	2020	-0.0558808	8	Ser	5154	4328	0.106755	8	Ser	0.0826449	0.159291
9	Leu	8563	8704	0.258412	9	Leu	5960	8729	-0.061975	9	Leu	9543	8004	0.106235	9	Gln	0.0704391	0.242844
10	Gln	1841	1783	0.237417	10	Lys	4788	6684	-0.0828109	10	Val	4383	3373	0.0688573	10	Pro	0.0559633	0.114054
11	Pro	9941	8113	0.163071	11	Pro	7385	9863	-0.102035	11	Tyr	2208	1607	0.0446292	11	Lys	0.0426165	0.107761
12	Met	1858	1423	0.135479	12	Thr	1975	2572	-0.112989	12	His	1969	1431	0.0440063	12	Gly	0.0228612	0.166188
13	Gly	6290	4640	0.119187	13	Ser	3374	4290	-0.123381	13	Arg	5432	3900	0.0387173	13	Thr	0.0118764	0.0936249
14	Thr	2788	2025	0.112452	14	Arg	3445	4318	-0.1296	14	Thr	3284	2344	0.0361669	14	Glu	0.00871894	0.196736
15	Ala	3514	2550	0.112058	15	Ala	2544	2847	-0.178823	15	Asp	1648	1158	0.0293638	15	Ile	0	0
16	Arg	4844	3332	0.0888203	16	Glu	2758	3030	-0.186845	16	Ala	3962	2606	0.000672368	16	Arg	-0.000687407	0.0934216
17	Lys	6781	4077	0.0303664	17	Asp	984	1065	-0.193339	17	Ile	3053	2005	0	17	Cys	-0.00418451	0.269212
18	Cys	958	551	0.0111056	18	Gly	4302	4471	-0.210959	18	Asn	2014	1305	-0.00583653	18	Met	-0.0150722	0.110322
19	Ile	2581	1447	0	19	Gln	1253	1129	-0.27295	19	Glu	4330	2449	-0.0648867	19	Ala	-0.0220309	0.119832
20	Asp	1420	765	-0.0173074	20	Cys	730	562	-0.34128	20	Met	2075	1020	-0.125806	20	Asp	-0.0604275	0.0958944
Replicate 1					Replicate 2					Replicate 3					Average fitnes AVI
Rank	AA 105	Unselected 1	AVI 1	Fi AVI 1	Rank	AA 105	Unselected 2	AVI 2	Fi AVI 2	Rank	AA 105	Unselected 3	AVI 3	Fi AVI 3	Rank	AA 105	Fi AVI AVG	Fi error	Significance	WT abs Fi 1	WT abs Fi 2	WT abs Fi 3	WT abs error
1	Tyr	142	20461	3.51265	1	Tyr	197	30408	3.77271	1	Tyr	237	24816	2.96165	1	Tyr	3.41567	0.338141	+	-1.35402	-1.58419	-0.941669	0.2658
2	Phe	414	11202	2.78631	2	Phe	465	14966	3.09184	2	Trp	236	4316	2.20384	2	Phe	2.65851	0.415924	+
3	Gly	489	9833	2.65739	3	Trp	237	3867	2.79682	3	Phe	525	7514	2.09738	3	Trp	2.46798	0.246368	+
4	His	94	1146	2.44007	4	Gly	579	7842	2.71594	4	Gly	673	6248	1.9094	4	Gly	2.42758	0.367188	+
5	Trp	214	2397	2.40327	5	Arg	469	3113	2.4062	5	Arg	534	1547	1.40362	5	Arg	2.02096	0.440981	+
6	Arg	405	3210	2.25307	6	Leu	556	2937	2.30702	6	Ala	230	391	1.17212	6	Leu	1.66459	0.599039	+
7	Leu	539	1582	1.82163	7	Thr	183	743	2.19273	7	Ser	390	530	1.07488	7	Gln	1.43757	0.287157	+
8	Gln	118	254	1.68697	8	Ser	341	423	1.67778	8	Gln	187	232	1.03532	8	Ser	1.39273	0.247222	+
9	Ala	190	225	1.42744	9	Gln	138	140	1.59044	9	Leu	693	581	0.865112	9	Thr	1.33336	0.677608	+
10	Ser	257	303	1.42552	10	Lys	484	339	1.42955	10	Thr	211	83	0.536465	10	Lys	0.933434	0.496112	+
11	Glu	247	212	1.28765	11	Met	472	238	1.28683	11	Cys	127	20	0.138895	11	His	0.809844	1.2842
12	Thr	155	128	1.27089	12	Cys	124	25	0.88871	12	Ile	48682	5568	0	12	Ala	0.716108	0.831994
13	Met	386	251	1.1671	13	Asp	75	12	0.788312	13	Asp	116	5	-0.423819	13	Met	0.542402	0.96935
14	Asp	82	13	0.554145	14	His	126	16	0.687941	14	His	131	3	-0.698481	14	Cys	0.512174	0.306119
15	Cys	105	15	0.508917	15	Glu	313	17	0.319096	15	Met	528	9	-0.826722	15	Asp	0.306212	0.524988
16	Lys	454	55	0.437322	16	Asn	227	8	0.131256	16	Val	350	5	-0.903429	16	Glu	0.205062	0.933975
17	Val	217	16	0.221675	17	Val	319	11	0.121794	17	Glu	343	4	-0.991565	17	Ile	0	0
18	Ile	39067	1729	0	18	Ile	43570	1135	0	18	Asn	222	1	-1.40468	18	Val	-0.186653	0.508475
19	Asn	176	6	-0.113346	19	Ala	217	2	-0.451238	19	Pro	584	1	-1.82474	19	Asn	-0.462258	0.673836
20	Pro	409	0		20	Pro	480	3	-0.619928	20	Lys	567	0		20	Pro	-1.22234	0.602408	-

## Sheet: CTX-M-14
LEGEND
AMP	ampicillin	+	significantly positive fitness
CAR	carbenicillin	-	significantly negative fitness
MEM	meropenem
CEF	ceftriaxone
CA	clavulanic acid
SUL	sulbatam
AVI	avibactam
Fi	relative fitness
abs Fi	absolute fitness
Replicate 1					Replicate 2					Average fitnes AMP								Average fitnes all substrates and inhibitors
Rank	AA 105	Unselected 1	AMP 1	Fi AMP 1	Rank	AA 105	Unselected 2	AMP 2	Fi AMP 2	Rank	AA 105	Fi AMP AVG	Fi error	Significance	WT abs Fi 1	WT abs Fi 2	WT abs error	Rank	AA 105	Fi AVG	AVG error	Significance	WT AVG abs error
1	Trp	2273	3278	0.0231906	1	Trp	2246	10068	0.0460751	1	Trp	0.0346328	0.0114422		0.241433	0.605458	0.182013	1	Tyr	0	0		0.0660221
2	Tyr	1626	2223	0	2	Tyr	1623	6543	0	2	Tyr	0	0					2	Trp	-0.0201644	0.0106277
3	Phe	2080	2140	-0.123468	3	Phe	2027	6312	-0.112145	3	Phe	-0.117807	0.00566166					3	Phe	-0.10409	0.0147091	-
4	His	1649	1353	-0.221742	4	His	1630	4175	-0.19699	4	His	-0.209366	0.0123761	-				4	His	-0.185387	0.0170663	-
5	Gly	7116	2715	-0.554285	5	Gly	6800	8715	-0.4977	5	Gly	-0.525992	0.0282926	-				5	Gly	-0.348621	0.0196934	-
6	Met	1241	455	-0.571579	6	Asn	3227	3859	-0.527783	6	Asn	-0.550151	0.0223689	-				6	Asn	-0.441716	0.0177297	-
7	Asn	3291	1204	-0.57252	7	Pro	4904	5845	-0.529224	7	Pro	-0.556533	0.0273089	-				7	Met	-0.480056	0.0224337	-
8	Pro	5426	1934	-0.583842	8	Met	1258	1410	-0.55592	8	Met	-0.56375	0.00782969	-				8	Leu	-0.497551	0.0155332	-
9	Leu	5462	1616	-0.664729	9	Leu	5392	5261	-0.61614	9	Leu	-0.640435	0.0242946	-				9	Pro	-0.500373	0.0181674	-
10	Val	3270	925	-0.684225	10	Ala	2322	2087	-0.651798	10	Val	-0.671654	0.0125712	-				10	Arg	-0.512797	0.0135351	-
11	Ala	2335	598	-0.727405	11	Val	3392	2998	-0.659083	11	Ala	-0.689601	0.0378032	-				11	Val	-0.517086	0.0098576	-
12	Ile	1115	270	-0.75173	12	Ile	1072	931	-0.666704	12	Ile	-0.709217	0.0425133	-				12	Ile	-0.532906	0.0124216	-
13	Thr	2983	657	-0.792907	13	Ser	3757	2765	-0.738604	13	Ser	-0.767253	0.0286488	-				13	Ser	-0.550606	0.0200241	-
14	Ser	3982	871	-0.795902	14	Thr	2935	2080	-0.755003	14	Thr	-0.773955	0.0189518	-				14	Ala	-0.553821	0.0117835	-
15	Gln	872	168	-0.851026	15	Gln	862	603	-0.760648	15	Gln	-0.805837	0.0451889	-				15	Thr	-0.579861	0.0205581	-
16	Arg	4315	822	-0.855928	16	Arg	4217	2483	-0.835485	16	Arg	-0.845707	0.0102213	-				16	Cys	-0.592796	0.0505175	-
17	Glu	1967	294	-0.961276	17	Cys	688	345	-0.905228	17	Cys	-0.936161	0.0309329	-				17	Lys	-0.603315	0.0174102	-
18	Cys	773	114	-0.967094	18	Asp	1114	484	-0.967498	18	Glu	-0.968087	0.00681088	-				18	Gln	-0.605243	0.0221047	-
19	Lys	2526	359	-0.983158	19	Glu	1983	847	-0.974898	19	Asp	-1.00248	0.0349803	-				19	Glu	-0.624667	0.0152031	-
20	Asp	1196	150	-1.03746	20	Lys	2588	951	-1.04024	20	Lys	-1.0117	0.0285422	-				20	Asp	-0.732638	0.0277622	-
Replicate 1					Replicate 2					Average fitnes CAR
Rank	AA 105	Unselected 1	CAR 1	Fi CAR 1	Rank	AA 105	Unselected 2	CAR 2	Fi CAR 2	Rank	AA 105	Fi CAR AVG	Fi error	Significance	WT abs Fi 1	WT abs Fi 2	WT abs error
1	Tyr	1626	8269	0	1	Tyr	1623	6617	0	1	Tyr	0	0		0.706332	0.605458	0.050437
2	Phe	2080	9885	-0.0294191	2	Phe	2027	7368	-0.0498467	2	Phe	-0.0396329	0.0102138
3	Trp	2273	9626	-0.079486	3	Trp	2246	7982	-0.0596406	3	Trp	-0.0695633	0.00992269
4	His	1649	4565	-0.264112	4	His	1630	3356	-0.296708	4	His	-0.28041	0.016298	-
5	Asn	3291	4115	-0.60929	5	Asn	3227	2849	-0.664449	5	Asn	-0.63687	0.0275793	-
6	Val	3270	3069	-0.733883	6	Pro	4904	3629	-0.741106	6	Val	-0.738719	0.00483528	-
7	Pro	5426	5026	-0.73959	7	Gly	6800	5023	-0.741888	7	Pro	-0.740348	0.000758176	-
8	Gly	7116	6067	-0.775594	8	Val	3392	2496	-0.743554	8	Gly	-0.758741	0.016853	-
9	Met	1241	1007	-0.797075	9	Met	1258	875	-0.768015	9	Met	-0.782545	0.0145298	-
10	Ser	3982	2798	-0.859586	10	Ser	3757	2293	-0.82478	10	Ser	-0.842183	0.0174031	-
11	Leu	5462	3759	-0.868612	11	Leu	5392	3117	-0.848356	11	Leu	-0.858484	0.0101281	-
12	Ala	2335	1545	-0.885691	12	Cys	688	397	-0.849141	12	Cys	-0.883937	0.0347965	-
13	Ile	1115	726	-0.892671	13	Arg	4217	2196	-0.893714	13	Ala	-0.899094	0.0134027	-
14	Arg	4315	2711	-0.908184	14	Thr	2935	1523	-0.895251	14	Ile	-0.899604	0.00693371	-
15	Cys	773	474	-0.918734	15	Ile	1072	542	-0.906538	15	Arg	-0.900949	0.00723493	-
16	Thr	2983	1801	-0.925472	16	Ala	2322	1158	-0.912496	16	Thr	-0.910361	0.0151106	-
17	Gln	872	509	-0.940131	17	Gln	862	410	-0.933066	17	Gln	-0.936599	0.00353256	-
18	Lys	2526	1263	-1.00736	18	Lys	2588	1066	-0.99555	18	Lys	-1.00146	0.00590638	-
19	Glu	1967	836	-1.07793	19	Glu	1983	790	-1.01004	19	Glu	-1.04398	0.0339461	-
20	Asp	1196	381	-1.20314	20	Asp	1114	344	-1.12067	20	Asp	-1.1619	0.0412346	-
Replicate 1					Replicate 2					Average fitnes MEM
Rank	AA 105	Unselected 1	MEM 1	Fi MEM 1	Rank	AA 105	Unselected 2	MEM 2	Fi MEM 2	Rank	AA 105	Fi MEM AVG	Fi error	Significance	WT abs Fi 1	WT abs Fi 2	WT abs error
1	Ile	1115	292	0.0633807	1	Gly	6800	1308	0.0912968	1	Gly	0.0719637	0.0193331		-0.645273	-0.807198	0.0809626
2	Gly	7116	1818	0.0526307	2	Cys	688	129	0.0801993	2	Ile	0.0629706	0.000410092
3	Leu	5462	1387	0.0499975	3	Pro	4904	907	0.0742548	3	Leu	0.0567792	0.00678173
4	Val	3270	800	0.033815	4	Val	3392	615	0.0656173	4	Val	0.0497161	0.0159012
5	Pro	5426	1275	0.0163031	5	Arg	4217	764	0.0652878	5	Pro	0.045279	0.0289759
6	Arg	4315	1010	0.0146133	6	Leu	5392	973	0.063561	6	Arg	0.0399505	0.0253372
7	Ala	2335	544	0.0125847	7	Ser	3757	677	0.0629455	7	Ser	0.0333404	0.0296051
8	Trp	2273	528	0.0113072	8	Ile	1072	193	0.0625605	8	Met	0.0320556	0.0257098
9	Met	1241	285	0.0063458	9	Met	1258	224	0.0577654	9	Trp	0.0268414	0.0155342
10	Glu	1967	450	0.00468088	10	Thr	2935	509	0.0463077	10	Cys	0.0260682	0.0541311
11	Ser	3982	909	0.00373535	11	Trp	2246	386	0.0423756	11	Thr	0.0179063	0.0284014
12	Tyr	1626	368	0	12	Glu	1983	322	0.0177312	12	Glu	0.011206	0.00652514
13	Thr	2983	659	-0.0104951	13	Phe	2027	327	0.014892	13	Ala	0.00329437	0.00929037
14	Phe	2080	453	-0.0166924	14	Asn	3227	514	0.00936215	14	Tyr	0	0
15	Asn	3291	705	-0.023866	15	Gln	862	136	0.00522964	15	Phe	-0.000900204	0.0157922
16	Cys	773	164	-0.0280629	16	Tyr	1623	253	0	16	Asn	-0.00725195	0.0166141
17	Asp	1196	249	-0.0362591	17	Lys	2588	398	-0.0058832	17	Gln	-0.0210204	0.0262501
18	Gln	872	177	-0.0472705	18	Ala	2322	357	-0.005996	18	Lys	-0.0294467	0.0235635
19	Lys	2526	506	-0.0530101	19	His	1630	234	-0.0357737	19	His	-0.046587	0.0108132
20	His	1649	327	-0.0574002	20	Asp	1114	143	-0.0843512	20	Asp	-0.0603051	0.024046
Replicate 1					Replicate 2					Average fitnes CEF
Rank	AA 105	Unselected 1	CEF 1	Fi CEF 1	Rank	AA 105	Unselected 2	CEF 2	Fi CEF 2	Rank	AA 105	Fi CEF AVG	Fi error	Significance	WT abs Fi 1	WT abs Fi 2	WT abs error
1	Trp	2273	4222	0.0274863	1	Trp	2246	4158	0.0115189	1	Trp	0.0195026	0.00798367	+	0.241433	0.255956	0.00726164
2	Tyr	1626	2835	0	2	Tyr	1623	2926	0	2	Tyr	0	0
3	Phe	2080	2317	-0.19457	3	Phe	2027	2359	-0.190082	3	Phe	-0.192326	0.00224411	-
4	His	1649	1437	-0.301196	4	His	1630	1376	-0.329525	4	His	-0.315361	0.0141643	-
5	Asn	3291	321	-1.25226	5	Asn	3227	319	-1.26096	5	Asn	-1.25661	0.00435436	-
6	Met	1241	111	-1.28988	6	Met	1258	96	-1.37337	6	Met	-1.33162	0.0417419	-
7	Ile	1115	76	-1.40789	7	Ile	1072	77	-1.39966	7	Ile	-1.40378	0.00411697	-
8	Val	3270	221	-1.41159	8	Val	3392	231	-1.4228	8	Val	-1.41719	0.00560583	-
9	Lys	2526	157	-1.44797	9	Cys	688	44	-1.45009	9	Lys	-1.4497	0.00173496	-
10	Leu	5462	337	-1.45115	10	Lys	2588	165	-1.45144	10	Ala	-1.47749	0.00131136	-
11	Ala	2335	136	-1.47618	11	Glu	1983	125	-1.45637	11	Leu	-1.48232	0.0311676	-
12	Gly	7116	411	-1.47983	12	Ala	2322	139	-1.4788	12	Glu	-1.48315	0.0267813	-
13	Thr	2983	172	-1.48056	13	Arg	4217	248	-1.48651	13	Thr	-1.51547	0.0349102	-
14	Glu	1967	106	-1.50993	14	Leu	5392	298	-1.51349	14	Arg	-1.51932	0.0328116	-
15	Ser	3982	210	-1.51931	15	Ser	3757	200	-1.52977	15	Ser	-1.52454	0.00522626	-
16	Pro	5426	281	-1.52721	16	Pro	4904	251	-1.54683	16	Gly	-1.53499	0.0551638	-
17	Arg	4315	211	-1.55213	17	Thr	2935	149	-1.55038	17	Pro	-1.53702	0.00981328	-
18	Asp	1196	52	-1.60316	18	Gly	6800	315	-1.59015	18	Cys	-1.56627	0.116181	-
19	Gln	872	33	-1.66344	19	Asp	1114	44	-1.65939	19	Asp	-1.63127	0.028114	-
20	Cys	773	28	-1.68245	20	Gln	862	31	-1.7001	20	Gln	-1.68177	0.0183332	-
Replicate 1					Replicate 2					Average fitnes CA
Rank	AA 105	Unselected 1	CA 1	Fi CA 1	Rank	AA 105	Unselected 2	CA 2	Fi CA 2	Rank	AA 105	Fi CA AVG	Fi error	Significance	WT abs Fi 1	WT abs Fi 2	WT abs error
1	Gly	7116	2342	0.0610185	1	Gly	6800	1879	0.0765485	1	Gly	0.0687835	0.007765	+	-0.543668	-0.635131	0.0457315
2	Trp	2273	731	0.0509855	2	Trp	2246	592	0.0560426	2	Trp	0.0535141	0.00252855	+
3	His	1649	501	0.0262847	3	Tyr	1623	376	0	3	Tyr	0	0
4	Tyr	1626	465	0	4	Phe	2027	449	-0.0194767	4	His	-0.00149878	0.0277834
5	Phe	2080	527	-0.0525851	5	His	1630	353	-0.0292822	5	Phe	-0.0360309	0.0165542
6	Arg	4315	1042	-0.0734455	6	Arg	4217	842	-0.0645608	6	Arg	-0.0690032	0.00444233	-
7	Asn	3291	718	-0.117536	7	Cys	688	118	-0.130576	7	Asn	-0.12424	0.00670365	-
8	Pro	5426	1049	-0.170037	8	Asn	3227	553	-0.130943	8	Pro	-0.153189	0.0168475	-
9	Leu	5462	986	-0.199807	9	Pro	4904	830	-0.136342	9	Cys	-0.192591	0.0620155	-
10	Lys	2526	452	-0.203627	10	Leu	5392	782	-0.203412	10	Leu	-0.20161	0.00180263	-
11	Ala	2335	404	-0.218238	11	Met	1258	180	-0.209277	11	Ser	-0.232855	0.00184751	-
12	Ser	3982	669	-0.231008	12	Ser	3757	507	-0.234703	12	Ala	-0.234481	0.0162433	-
13	Cys	773	123	-0.254607	13	Ala	2322	302	-0.250725	13	Lys	-0.238155	0.0345281	-
14	Val	3270	517	-0.25739	14	Glu	1983	247	-0.269495	14	Met	-0.242612	0.0333344	-
15	Gln	872	136	-0.26331	15	Lys	2588	320	-0.272684	15	Val	-0.275871	0.0184813	-
16	Ile	1115	169	-0.275721	16	Ile	1072	128	-0.287854	16	Glu	-0.280875	0.0113799	-
17	Met	1241	188	-0.275946	17	Val	3392	399	-0.294352	17	Ile	-0.281787	0.00606678	-
18	Glu	1967	287	-0.292255	18	Thr	2935	343	-0.297183	18	Gln	-0.281843	0.0185333	-
19	Thr	2983	390	-0.339921	19	Gln	862	100	-0.300377	19	Thr	-0.318552	0.0213689	-
20	Asp	1196	108	-0.50064	20	Asp	1114	100	-0.411755	20	Asp	-0.456197	0.0444427	-
Replicate 1					Replicate 2					Average fitnes SUL
Rank	AA 105	Unselected 1	SUL 1	Fi SUL 1	Rank	AA 105	Unselected 2	SUL 2	Fi SUL 2	Rank	AA 105	Fi SUL AVG	Fi error	Significance	WT abs Fi 1	WT abs Fi 2	WT abs error
1	Trp	2273	8877	0.067428	1	Trp	2246	6748	0.0563358	1	Trp	0.0618819	0.00554611	+	0.524239	0.42143	0.0514046
2	Tyr	1626	5437	0	2	Gly	6800	18411	0.0111389	2	Gly	0.00208844	0.00905047
3	Gly	7116	23416	-0.00696202	3	Tyr	1623	4283	0	3	Tyr	0	0
4	Phe	2080	6459	-0.0321368	4	Phe	2027	5270	-0.00647269	4	Phe	-0.0193048	0.0128321
5	Pro	5426	16630	-0.0378263	5	Pro	4904	12294	-0.0222868	5	Pro	-0.0300566	0.00776976
6	Leu	5462	16312	-0.0490833	6	Leu	5392	13051	-0.0375356	6	Leu	-0.0433095	0.00577381
7	His	1649	4797	-0.0604897	7	His	1630	3830	-0.0504184	7	His	-0.0554541	0.00503567
8	Ile	1115	3179	-0.0692231	8	Ile	1072	2390	-0.0732264	8	Ile	-0.0712248	0.00200165	-
9	Arg	4315	11601	-0.0947242	9	Asn	3227	6963	-0.0874321	9	Asn	-0.0960667	0.00863455	-
10	Val	3270	8782	-0.0951931	10	Val	3392	7117	-0.0995884	10	Val	-0.0973908	0.00219766	-
11	Asn	3291	8647	-0.104701	11	Arg	4217	8814	-0.10126	11	Arg	-0.0979921	0.00326797	-
12	Thr	2983	7830	-0.10513	12	Ser	3757	7814	-0.103397	12	Thr	-0.111327	0.00619669	-
13	Met	1241	3242	-0.107198	13	Thr	2935	5909	-0.117524	13	Ser	-0.114674	0.0112763	-
14	Ser	3982	9963	-0.12595	14	Met	1258	2497	-0.123692	14	Met	-0.115445	0.00824705	-
15	Cys	773	1856	-0.14384	15	Gln	862	1678	-0.132145	15	Cys	-0.147147	0.00330633	-
16	Ala	2335	5420	-0.158526	16	Cys	688	1284	-0.150453	16	Gln	-0.147501	0.0153563	-
17	Gln	872	2004	-0.162858	17	Lys	2588	4745	-0.158158	17	Ala	-0.158868	0.000341559	-
18	Glu	1967	4433	-0.171345	18	Ala	2322	4247	-0.15921	18	Lys	-0.166045	0.00788742	-
19	Lys	2526	5659	-0.173932	19	Glu	1983	3368	-0.19138	19	Glu	-0.181363	0.0100174	-
20	Asp	1196	2357	-0.22961	20	Asp	1114	1728	-0.230771	20	Asp	-0.230191	0.000580309	-
Replicate 1					Replicate 2					Average fitnes AVI
Rank	AA 105	Unselected 1	AVI 1	Fi AVI 1	Rank	AA 105	Unselected 2	AVI 2	Fi AVI 2	Rank	AA 105	Fi AVI AVG	Fi error	Significance	WT abs Fi 1	WT abs Fi 2	WT abs error
1	Gly	7116	42721	0.237939	1	Gly	6800	33070	0.235147	1	Gly	0.236543	0.00139583	+	0.540466	0.451778	0.0443443
2	Tyr	1626	5644	0	2	Tyr	1623	4593	0	2	Tyr	0	0
3	Arg	4315	9278	-0.207993	3	Arg	4217	7792	-0.185133	3	Arg	-0.196563	0.0114302	-
4	Trp	2273	4052	-0.289396	4	Trp	2246	3603	-0.246523	4	Trp	-0.26796	0.0214365	-
5	Leu	5462	8621	-0.342261	5	Phe	2027	2990	-0.28296	5	Leu	-0.313477	0.0287838	-
6	Lys	2526	3949	-0.346413	6	Leu	5392	7922	-0.284693	6	Phe	-0.322626	0.0396659	-
7	Phe	2080	3135	-0.362292	7	Lys	2588	3612	-0.306994	7	Lys	-0.326704	0.0197091	-
8	Met	1241	1787	-0.382114	8	Met	1258	1662	-0.330828	8	Met	-0.356471	0.0256431	-
9	Gln	872	1234	-0.389668	9	Gln	862	1129	-0.334591	9	Gln	-0.36213	0.0275383	-
10	His	1649	2166	-0.422029	10	His	1630	2032	-0.356042	10	His	-0.389035	0.0329934	-
11	Ala	2335	3049	-0.424596	11	Ser	3757	4642	-0.359914	11	Ser	-0.406075	0.0461615	-
12	Glu	1967	2494	-0.437374	12	Asn	3227	3781	-0.38297	12	Ala	-0.420504	0.00409198	-
13	Ser	3982	4879	-0.452237	13	Cys	688	780	-0.397272	13	Asn	-0.420823	0.0378528	-
14	Ile	1115	1365	-0.452609	14	Ile	1072	1200	-0.402791	14	Glu	-0.426413	0.0109612	-
15	Asn	3291	3973	-0.458676	15	Glu	1983	2156	-0.415452	15	Ile	-0.4277	0.0249086	-
16	Val	3270	3944	-0.459077	16	Ala	2322	2519	-0.416412	16	Thr	-0.447272	0.0189673	-
17	Thr	2983	3539	-0.466239	17	Thr	2935	3098	-0.428305	17	Cys	-0.449531	0.0522587	-
18	Cys	773	845	-0.501789	18	Val	3392	3194	-0.477899	18	Val	-0.468488	0.00941077	-
19	Pro	5426	5111	-0.56644	19	Pro	4904	4439	-0.495043	19	Pro	-0.530742	0.0356986	-
20	Asp	1196	1026	-0.60705	20	Asp	1114	858	-0.565176	20	Asp	-0.586113	0.0209372	-

## Sheet: KPC-2
LEGEND
AMP	ampcillin	+	significantly positive fitness
CAR	carbenicillin	-	significantly negative fitness
MEM	meropenem
CEF	ceftriaxone
CA	clavulanic acid
SUL	sulbatam
AVI	avibactam
Fi	relative fitness
abs Fi	absolute fitness
Replicate 1					Replicate 2					Replicate 3					Average fitnes AMP									Average fitnes all substrates and inhibitors
Rank	AA 105	Unselected 1	AMP 1	Fi AMP 1	Rank	AA 105	Unselected 2	AMP 2	Fi AMP 2	Rank	AA 105	Unselected 3	AMP 3	Fi AMP 3	Rank	AA 105	Fi AMP AVG	Fi error	Significance	WT abs Fi 1	WT abs Fi 2	WT abs Fi 3	WT abs error	Rank	AA 105	Fi AVG	AVG error	Significance	WT AVG abs error
1	Trp	43583	66395	0	1	His	187	894	0.618163	1	Phe	701	6026	0.511939	1	Trp	0	0		0.182818	0.0613333	0.422373	0.149998	1	His	0.211903	0.49356		0.152923
2	Leu	1108	269	-0.797606	2	Phe	936	1479	0.137359	2	Trp	33879	89599	0	2	Phe	-0.180825	0.731022						2	Trp	0	0
3	His	188	23	-1.09525	3	Trp	41303	47568	0	3	Pro	413	213	-0.709943	3	His	-0.657929	0.917096						3	Gly	-0.562364	0.425056
4	Phe	980	96	-1.19177	4	Gly	1459	324	-0.714844	4	Cys	251	29	-1.35965	4	Arg	-1.31072	0.352602	-					4	Arg	-0.888759	0.3095	-
5	Cys	280	18	-1.3747	5	Arg	840	149	-0.812426	5	His	178	15	-1.4967	5	Leu	-1.41097	0.435823	-					5	Asp	-0.952615	0.76716	-
6	Arg	891	36	-1.57639	6	Cys	294	10	-1.52968	6	Arg	687	52	-1.54333	6	Cys	-1.42134	0.0768516	-					6	Asn	-0.969372	0.352322	-
7	Tyr	319	11	-1.64522	7	Tyr	289	8	-1.61914	7	Tyr	206	15	-1.56015	7	Pro	-1.60132	0.891377	-					7	Tyr	-0.985892	0.363507	-
8	Gly	1483	21	-2.03174	8	Leu	1074	21	-1.77012	8	Leu	927	53	-1.66518	8	Gly	-1.60571	0.630135	-					8	Thr	-0.98645	0.388141	-
9	Gln	150	2	-2.05788	9	Gln	182	2	-2.02037	9	Gly	1112	25	-2.07054	9	Tyr	-1.60817	0.0355849	-					9	Ile	-1.0268	0.58383	-
10	Ser	658	7	-2.15595	10	Asn	691	4	-2.29875	10	Asn	465	7	-2.24473	10	Gln	-2.21032	0.242587	-					10	Cys	-1.03599	0.185926	-
11	Asn	605	5	-2.2656	11	Ser	697	3	-2.42744	11	Ser	574	6	-2.40313	11	Asn	-2.26969	0.022244	-					11	Phe	-1.06112	0.613989	-
12	Thr	286	2	-2.33815	12	Pro	540	2	-2.4927	12	Val	475	4	-2.49701	12	Ser	-2.32884	0.122658	-					12	Leu	-1.2026	0.419311	-
13	Met	452	3	-2.36084	13	Glu	508	1	-2.7672	13	Gln	135	1	-2.55271	13	Thr	-2.33815	0						13	Ala	-1.26066	0.478855	-
14	Glu	490	3	-2.39589	14	Val	617	1	-2.85162	14	Met	313	1	-2.91792	14	Glu	-2.58155	0.185652	-					14	Pro	-1.26737	0.596	-
15	Val	612	2	-2.66854	15	Ala	343	0		15	Ala	322	0		15	Met	-2.63938	0.278541	-					15	Met	-1.51384	0.379115	-
16	Ala	342	1	-2.71684	16	Ile	381	0		16	Ile	255	0		16	Val	-2.67239	0.144795	-					16	Lys	-1.59842	0.394666	-
17	Ile	322	0		17	Lys	971	0		17	Lys	771	0		17	Ala	-2.71684	0						17	Gln	-1.62729	0.480838	-
18	Lys	899	0		18	Asp	224	0		18	Asp	148	0		18	Ile								18	Ser	-1.7316	0.443752	-
19	Asp	203	0		19	Met	406	0		19	Glu	366	0		19	Lys								19	Glu	-1.74239	0.311129	-
20	Pro	491	0		20	Thr	311	0		20	Thr	244	0		20	Asp								20	Val	-2.2137	0.382205	-
Replicate 1					Replicate 2					Replicate 3					Average fitnes CAR
Rank	AA 105	Unselected 1	CAR 1	Fi CAR 1	Rank	AA 105	Unselected 2	CAR 2	Fi CAR 2	Rank	AA 105	Unselected 3	CAR 3	Fi CAR 3	Rank	AA 105	Fi CAR AVG	Fi error	Significance	WT abs Fi 1	WT abs Fi 2	WT abs Fi 3	WT abs error
1	His	188	5163	1.30232	1	His	187	893	0.842377	1	His	178	1198	0.354938	1	His	0.833212	0.386821	+	0.136424	-0.163367	0.473099	0.259982
2	Trp	43583	59668	0	2	Trp	41303	28354	0	2	Asn	465	2267	0.2149	2	Trp	0	0
3	Cys	280	25	-1.18564	3	Tyr	289	109	-0.260104	3	Trp	33879	100700	0	3	Thr	-0.740052	0.246919	-
4	Asp	203	17	-1.21347	4	Phe	936	140	-0.661781	4	Ile	255	742	-0.00923516	4	Arg	-0.930029	0.543839	-
5	Tyr	319	21	-1.318	5	Thr	311	22	-0.98697	5	Arg	687	1409	-0.161145	5	Ile	-0.974836	0.965601
6	Arg	891	57	-1.33043	6	Arg	840	29	-1.29851	6	Asp	148	277	-0.200881	6	Tyr	-1.02135	0.542628	-
7	Gln	150	4	-1.71046	7	Gly	1459	49	-1.31049	7	Thr	244	233	-0.493133	7	Asp	-1.10007	0.692544	-
8	Leu	1108	23	-1.81924	8	Cys	294	9	-1.35074	8	Phe	701	250	-0.920877	8	Cys	-1.31068	0.0902942	-
9	Gly	1483	17	-2.07712	9	Leu	1074	17	-1.63719	9	Cys	251	30	-1.39565	9	Phe	-1.33711	0.779069	-
10	Phe	980	5	-2.42868	10	Asn	691	9	-1.72187	10	Tyr	206	20	-1.48594	10	Asn	-1.47505	1.29093
11	Pro	491	1	-2.82751	11	Gln	182	2	-1.79567	11	Gly	1112	87	-1.57968	11	Gly	-1.65576	0.317563	-
12	Asn	605	1	-2.91818	12	Glu	508	5	-1.84353	12	Ser	574	33	-1.7135	12	Leu	-1.76851	0.0936583	-
13	Val	612	1	-2.92318	13	Asp	224	2	-1.88585	13	Leu	927	39	-1.84911	13	Glu	-1.84353	0
14	Ser	658	1	-2.95465	14	Ala	343	3	-1.89481	14	Gln	135	1	-2.60343	14	Ala	-1.89481	0
15	Ala	342	0		15	Ile	381	3	-1.94044	15	Pro	413	2	-2.78802	15	Gln	-2.03652	0.402374	-
16	Ile	322	0		16	Pro	540	2	-2.268	16	Lys	771	3	-2.88303	16	Ser	-2.33407	0.620577	-
17	Lys	899	0		17	Val	617	2	-2.32589	17	Met	313	1	-2.96864	17	Val	-2.79962	0.347519	-
18	Glu	490	0		18	Lys	971	3	-2.34673	18	Val	475	1	-3.14979	18	Met	-2.96864	0
19	Met	452	0		19	Met	406	0		19	Ala	322	0		19	Lys
20	Thr	286	0		20	Ser	697	0		20	Glu	366	0		20	Pro
Replicate 1					Replicate 2					Replicate 3					Average fitnes MEM
Rank	AA 105	Unselected 1	MEM 1	Fi MEM 1	Rank	AA 105	Unselected 2	MEM 2	Fi MEM 2	Rank	AA 105	Unselected 3	MEM 3	Fi MEM 3	Rank	AA 105	Fi MEM AVG	Fi error	Significance	WT abs Fi 1	WT abs Fi 2	WT abs Fi 3	WT abs error
1	Ala	342	1570	0.580692	1	Ile	381	1350	0.617923	1	Ile	255	1415	0.446532	1	Ile	0.390592	0.212173	+	0.0811812	-0.0685146	0.297684	0.150327
2	Asn	605	2053	0.449452	2	Phe	936	2980	0.571455	2	Thr	244	1107	0.359074	2	Arg	0.279964	0.0461493	+
3	Ser	658	1509	0.279282	3	Glu	508	1087	0.39888	3	Arg	687	3015	0.344646	3	Phe	0.247521	0.303937
4	Lys	899	2010	0.268255	4	His	187	352	0.343216	4	Phe	701	2976	0.330231	4	Ala	0.21703	0.353272
5	Arg	891	1867	0.240085	5	Ala	343	629	0.331871	5	Met	313	1102	0.248953	5	Asn	0.201293	0.242015
6	Gly	1483	2398	0.127527	6	Val	617	1063	0.304763	6	Leu	927	2437	0.122092	6	Trp	0	0
7	Tyr	319	494	0.108755	7	Asn	691	1128	0.281346	7	Gly	1112	2506	0.0551921	7	Gly	-0.0371394	0.184109
8	Ile	322	497	0.107319	8	Asp	224	347	0.258596	8	Trp	33879	67238	0	8	Thr	-0.0506922	0.409766
9	Trp	43583	52541	0	9	Arg	840	1291	0.255162	9	Ser	574	1035	-0.0416557	9	Lys	-0.08899	0.309917
10	Pro	491	421	-0.147981	10	Trp	41303	35275	0	10	Asn	465	689	-0.126918	10	Leu	-0.210384	0.372988
11	Phe	980	819	-0.159123	11	Leu	1074	872	-0.0219732	11	Tyr	206	271	-0.178582	11	Glu	-0.226318	0.44276
12	Cys	280	181	-0.270661	12	Lys	971	743	-0.0477158	12	Ala	322	350	-0.261472	12	Ser	-0.239183	0.522962
13	Glu	490	183	-0.508926	13	Gly	1459	633	-0.294137	13	Lys	771	498	-0.487509	13	Tyr	-0.473606	0.631397
14	Gln	150	43	-0.623804	14	Thr	311	92	-0.460458	14	Glu	366	196	-0.568909	14	Asp	-0.489231	0.547427
15	Asp	203	50	-0.689707	15	Ser	697	66	-0.955174	15	Cys	251	119	-0.621811	15	His	-0.524635	0.621183
16	Leu	1108	248	-0.731269	16	Tyr	289	11	-1.35099	16	His	178	51	-0.840534	16	Cys	-0.750304	0.453283	-
17	His	188	19	-1.07659	17	Cys	294	11	-1.35844	17	Asp	148	27	-1.03658	17	Met	-0.791389	0.758913
18	Met	452	45	-1.08311	18	Met	406	10	-1.54001	18	Val	475	32	-1.46923	18	Val	-0.972818	0.910835
19	Val	612	13	-1.75399	19	Gln	182	3	-1.71444	19	Pro	413	23	-1.55191	19	Pro	-1.1952	0.752936	-
20	Thr	286	0		20	Pro	540	6	-1.88573	20	Gln	135	7	-1.58292	20	Gln	-1.30705	0.486104	-
Replicate 1					Replicate 2					Replicate 3					Average fitnes CEF
Rank	AA 105	Unselected 1	CEF 1	Fi CEF 1	Rank	AA 105	Unselected 2	CEF 2	Fi CEF 2	Rank	AA 105	Unselected 3	CEF 3	Fi CEF 3	Rank	AA 105	Fi CEF AVG	Fi error	Significance	WT abs Fi 1	WT abs Fi 2	WT abs Fi 3	WT abs error
1	Gln	150	955	0.807997	1	Ile	381	964	0.375888	1	Glu	366	3391	0.852467	1	Asn	0.317409	0.17108	+	-0.00408478	0.0272638	0.11438	0.0501175
2	Asn	605	2078	0.539975	2	Asn	691	1429	0.28829	2	Phe	701	4356	0.67899	2	Gly	0.188175	0.430794
3	Glu	490	1499	0.48969	3	Gly	1459	2992	0.284643	3	Gly	1112	6628	0.660898	3	Pro	0.0621764	0.360696
4	Thr	286	613	0.335179	4	Pro	540	803	0.145058	4	Asp	148	759	0.5956	4	Trp	0	0
5	Val	612	1229	0.306885	5	His	187	251	0.100568	5	Leu	927	4241	0.546009	5	Glu	-0.0816141	1.07472
6	Ala	342	443	0.116462	6	Trp	41303	43979	0	6	Pro	413	1538	0.456626	6	Leu	-0.309271	0.609312
7	Ser	658	703	0.0328142	7	Cys	294	137	-0.358891	7	Asn	465	805	0.123963	7	Phe	-0.485165	0.898141
8	Trp	43583	43175	0	8	Tyr	289	109	-0.450735	8	Trp	33879	44087	0	8	Gln	-0.510309	1.00908
9	Gly	1483	611	-0.381015	9	Lys	971	241	-0.632466	9	Lys	771	830	-0.0823563	9	Cys	-0.521579	0.158186	-
10	Arg	891	352	-0.39925	10	Gln	182	39	-0.696271	10	Met	313	118	-0.538042	10	His	-0.540872	0.464552	-
11	Pro	491	187	-0.415155	11	Leu	1074	170	-0.827819	11	Ser	574	163	-0.661104	11	Asp	-0.589926	1.18553
12	Cys	280	94	-0.469945	12	Arg	840	46	-1.28879	12	Cys	251	60	-0.735902	12	Ile	-0.723031	1.09892
13	Phe	980	229	-0.627306	13	Phe	936	31	-1.50718	13	Arg	687	100	-0.951337	13	Tyr	-0.803713	0.249868	-
14	Leu	1108	248	-0.646003	14	Glu	508	14	-1.587	14	Tyr	206	29	-0.965849	14	Arg	-0.879791	0.366658	-
15	His	188	34	-0.738594	15	Met	406	11	-1.5944	15	His	178	24	-0.984589	15	Lys	-0.888166	0.783478	-
16	Tyr	319	32	-0.994556	16	Asp	224	4	-1.77545	16	Gln	135	4	-1.64265	16	Ser	-0.906878	0.884827
17	Lys	899	10	-1.94967	17	Thr	311	4	-1.91796	17	Thr	244	5	-1.8028	17	Ala	-0.922018	1.03848
18	Met	452	1	-2.65105	18	Ala	343	4	-1.9605	18	Ile	255	5	-1.82195	18	Thr	-1.12853	1.03606	-
19	Ile	322	0		19	Ser	697	6	-2.09235	19	Val	475	3	-2.31395	19	Val	-1.37522	1.1921	-
20	Asp	203	0		20	Val	617	5	-2.11858	20	Ala	322	0		20	Met	-1.5945	0.862633	-
Replicate 1					Replicate 2					Replicate 3					Average fitnes CA
Rank	AA 105	Unselected 1	CA 1	Fi CA 1	Rank	AA 105	Unselected 2	CA 2	Fi CA 2	Rank	AA 105	Unselected 3	CA 3	Fi CA 3	Rank	AA 105	Fi CA AVG	Fi error	Significance	WT abs Fi 1	WT abs Fi 2	WT abs Fi 3	WT abs error
1	His	188	12266	1.9328	1	His	187	37705	2.67343	1	His	178	10639	1.71671	1	His	2.10765	0.409678	+	-0.118258	-0.368868	0.0597733	0.175826
2	Gly	1483	9729	0.935185	2	Gly	1459	6485	1.01672	2	Asn	465	4131	0.888829	2	Asn	0.931359	0.0513537	+
3	Asn	605	3674	0.901641	3	Asn	691	2980	1.00361	3	Gly	1112	7508	0.769646	3	Gly	0.907184	0.102793	+
4	Trp	43583	33194	0	4	Trp	41303	17665	0	4	Ala	322	774	0.321112	4	Trp	0	0
5	Cys	280	94	-0.355773	5	Arg	840	272	-0.120842	5	Phe	701	980	0.0857347	5	Arg	-0.604775	0.482447
6	Arg	891	252	-0.43022	6	Tyr	289	73	-0.228707	6	Trp	33879	38878	0	6	Cys	-0.613051	0.237127	-
7	Ser	658	84	-0.775689	7	Cys	294	35	-0.555411	7	Ile	255	84	-0.542034	7	Tyr	-0.655564	0.302669	-
8	Tyr	319	35	-0.841465	8	Met	406	43	-0.60619	8	Ser	574	163	-0.606498	8	Ala	-0.986684	1.00252
9	Gln	150	5	-1.35886	9	Gln	182	16	-0.687083	9	Lys	771	146	-0.782475	9	Phe	-1.04479	1.02503
10	Ile	322	8	-1.48651	10	Phe	936	60	-0.824257	10	Tyr	206	30	-0.896519	10	Ser	-1.08483	0.561096	-
11	Asp	203	4	-1.58718	11	Thr	311	14	-0.977764	11	Cys	251	34	-0.927968	11	Met	-1.1582	0.552015	-
12	Pro	491	8	-1.66973	12	Ala	343	10	-1.16643	12	Leu	927	113	-0.973775	12	Ile	-1.21285	0.477007	-
13	Leu	1108	11	-1.88489	13	Pro	540	15	-1.18743	13	Thr	244	28	-1.00001	13	Leu	-1.39953	0.374342	-
14	Glu	490	4	-1.96988	14	Asp	224	6	-1.20323	14	Arg	687	43	-1.26326	14	Gln	-1.41202	0.614757	-
15	Val	612	4	-2.06643	15	Leu	1074	21	-1.33992	15	Met	313	7	-1.71022	15	Thr	-1.43863	0.636095	-
16	Ala	342	2	-2.11474	16	Glu	508	6	-1.55884	16	Asp	148	2	-1.92901	16	Asp	-1.57314	0.296463	-
17	Thr	286	1	-2.33811	17	Ile	381	4	-1.61	17	Val	475	4	-2.13441	17	Pro	-1.68526	0.412953	-
18	Phe	980	3	-2.39585	18	Ser	697	4	-1.8723	18	Gln	135	1	-2.19011	18	Lys	-1.91974	0.852653	-
19	Lys	899	1	-2.8355	19	Val	617	2	-2.12039	19	Pro	413	3	-2.1986	19	Glu	-2.05066	0.438282	-
20	Met	452	0		20	Lys	971	3	-2.14123	20	Glu	366	1	-2.62325	20	Val	-2.10708	0.0293027	-
Replicate 1					Replicate 2					Replicate 3					Average fitnes SUL
Rank	AA 105	Unselected 1	SUL 1	Fi SUL 1	Rank	AA 105	Unselected 2	SUL 2	Fi SUL 2	Rank	AA 105	Unselected 3	SUL 3	Fi SUL 3	Rank	AA 105	Fi SUL AVG	Fi error	Significance	WT abs Fi 1	WT abs Fi 2	WT abs Fi 3	WT abs error
1	His	188	6097	1.49183	1	His	187	28730	2.44756	1	His	178	38964	2.08492	1	His	2.0081	0.39394	+	0.0191331	-0.261067	0.255321	0.211069
2	Asp	203	269	0.103123	2	Trp	41303	22642	0	2	Trp	33879	60989	0	2	Trp	0	0
3	Trp	43583	45546	0	3	Leu	1074	223	-0.421633	3	Gln	135	226	-0.0315463	3	Thr	-0.222646	0
4	Thr	286	179	-0.222646	4	Tyr	289	52	-0.483828	4	Gly	1112	1223	-0.213999	4	Tyr	-0.860101	0.360874	-
5	Tyr	319	15	-1.34683	5	Asn	691	53	-0.854135	5	Tyr	206	66	-0.749644	5	Asp	-1.01071	1.11384
6	Phe	980	43	-1.37689	6	Arg	840	56	-0.915024	6	Cys	251	41	-1.04221	6	Gly	-1.14523	0.678273	-
7	Cys	280	10	-1.46629	7	Gln	182	12	-0.919823	7	Arg	687	95	-1.11455	7	Cys	-1.1799	0.202561	-
8	Arg	891	23	-1.60728	8	Cys	294	15	-1.03119	8	Pro	413	25	-1.47333	8	Arg	-1.21229	0.29094	-
9	Gly	1483	24	-1.81006	9	Gly	1459	31	-1.41163	9	Leu	927	31	-1.73104	9	Leu	-1.33741	0.649673	-
10	Leu	1108	16	-1.85955	10	Pro	540	8	-1.56824	10	Asn	465	10	-1.92277	10	Asn	-1.75892	0.68178	-
11	Gln	150	2	-1.89419	11	Phe	936	7	-1.86511	11	Asp	148	2	-2.12455	11	Phe	-1.88136	0.418685	-
12	Asn	605	2	-2.49986	12	Ser	697	2	-2.28114	12	Phe	701	5	-2.40207	12	Pro	-1.91726	0.56204	-
13	Lys	899	2	-2.67186	13	Met	406	1	-2.34746	13	Glu	366	2	-2.51777	13	Glu	-2.48128	0.0364876	-
14	Pro	491	1	-2.71021	14	Glu	508	1	-2.4448	14	Val	475	2	-2.63098	14	Met	-2.54916	0.201703	-
15	Ser	658	1	-2.83736	15	Val	617	1	-2.52922	15	Lys	771	3	-2.66525	15	Val	-2.5801	0.0508831	-
16	Ala	342	0		16	Lys	971	1	-2.72615	16	Ser	574	2	-2.7132	16	Ser	-2.61057	0.238393	-
17	Val	612	0		17	Ala	343	0		17	Met	313	1	-2.75087	17	Lys	-2.68776	0.0272838	-
18	Ile	322	0		18	Ile	381	0		18	Ala	322	0		18	Ala
19	Glu	490	0		19	Asp	224	0		19	Ile	255	0		19	Ile
20	Met	452	0		20	Thr	311	0		20	Thr	244	0		20	Gln
Replicate 1					Replicate 2					Replicate 3					Average fitnes AVI
Rank	AA 105	Unselected 1	AVI 1	Fi AVI 1	Rank	AA 105	Unselected 2	AVI 2	Fi AVI 2	Rank	AA 105	Unselected 3	AVI 3	Fi AVI 3	Rank	AA 105	Fi AVI AVG	Fi error	Significance	WT abs Fi 1	WT abs Fi 2	WT abs Fi 3	WT abs error
1	Trp	43583	76015	0	1	Met	406	8152	1.10436	1	Gly	1112	1362	0.0186658	1	Met	1.10436	0		0.241582	0.198379	0.0694066	0.0731398
2	Gly	1483	1228	-0.323525	2	Trp	41303	65217	0	2	Trp	33879	39750	0	2	Trp	0	0
3	Cys	280	18	-1.43347	3	Tyr	289	40	-1.05722	3	Cys	251	8	-1.56599	3	Gly	-0.588068	0.631726
4	Arg	891	40	-1.5894	4	Cys	294	20	-1.3657	4	Arg	687	18	-1.65109	4	Cys	-1.45505	0.0831817	-
5	His	188	5	-1.81677	5	His	187	12	-1.39104	5	His	178	2	-2.0188	5	Tyr	-1.47875	0.421529	-
6	Tyr	319	7	-1.90027	6	Leu	1074	64	-1.4232	6	Leu	927	7	-2.19139	6	Arg	-1.56368	0.0838613	-
7	Leu	1108	9	-2.33188	7	Arg	840	47	-1.45056	7	Asn	465	1	-2.73686	7	His	-1.7422	0.261649	-
8	Gln	150	1	-2.41767	8	Gly	1459	80	-1.45934	8	Ser	574	1	-2.82832	8	Leu	-1.98216	0.39938	-
9	Ile	322	2	-2.44841	9	Gln	182	2	-2.15742	9	Phe	701	1	-2.91512	9	Gln	-2.28755	0.130126	-
10	Ser	658	4	-2.45775	10	Lys	971	6	-2.40745	10	Ala	322	0		10	Lys	-2.40745	0
11	Asn	605	2	-2.72231	11	Ser	697	3	-2.56449	11	Val	475	0		11	Ile	-2.61386	0.165448	-
12	Phe	980	3	-2.75569	12	Phe	936	4	-2.5676	12	Ile	255	0		12	Ser	-2.61685	0.15575	-
13	Glu	490	1	-2.93178	13	Asn	691	2	-2.73683	13	Tyr	206	0		13	Asn	-2.732	0.00685227	-
14	Ala	342	0		14	Ile	381	1	-2.7793	14	Lys	771	0		14	Phe	-2.74614	0.142039	-
15	Val	612	0		15	Val	617	1	-2.98866	15	Asp	148	0		15	Glu	-2.93178	0
16	Lys	899	0		16	Ala	343	0		16	Glu	366	0		16	Val	-2.98866	0
17	Asp	203	0		17	Asp	224	0		17	Gln	135	0		17	Ala
18	Met	452	0		18	Glu	508	0		18	Met	313	0		18	Asp
19	Thr	286	0		19	Thr	311	0		19	Thr	244	0		19	Thr
20	Pro	491	0		20	Pro	540	0		20	Pro	413	0		20	Pro

## Sheet: NmcA
LEGEND
AMP	ampcillin	+	significantly positive fitness
CAR	carbenicillin	-	significantly negative fitness
MEM	meropenem
CEF	ceftriaxone
CA	clavulanic acid
SUL	sulbatam
AVI	avibactam
Fi	relative fitness
abs Fi	absolute fitness
Replicate 1					Replicate 2										Average fitnes AMP									Average fitnes all substrates and inhibitors
Rank	AA 105	Unselected 4	AMP 1	Fi AMP 1	Rank	AA 105	Unselected 5	AMP 2	Fi AMP 2						Rank	AA 105	Fi AMP AVG	Fi error	Significance	WT abs Fi 1	WT abs Fi 2	WT abs error		Rank	AA 105	Fi AVG	AVG error	Significance	WT AVG abs error
1	Trp	2610	8149	0.264979	1	Trp	1790	9251	0.288177						1	Trp	0.276578	0.0115986	+	0.229484	0.425159	0.0978373		1	Trp	0.0212159	0.121326		0.126346
2	Tyr	2299	4339	0.0463664	2	Tyr	1604	4807	0.0515108						2	Tyr	0.0489386	0.00257223						2	Gly	0.0094176	0.153882
3	Gly	9292	16169	0.0110896	3	His	2013	5358	0						3	His	0	0						3	His	0	0
4	His	2943	4992	0	4	Gly	6800	16701	-0.0349254						4	Gly	-0.0119179	0.0230075						4	Asn	-0.0617053	0.18223
5	Phe	3622	5265	-0.0670344	5	Phe	2604	5996	-0.0629383						5	Phe	-0.0649863	0.00204805						5	Arg	-0.194632	0.145443
6	Asn	3468	3954	-0.172527	6	Asn	2569	4179	-0.213851						6	Asn	-0.193189	0.020662	-					6	Phe	-0.207303	0.113142
7	Met	2854	2397	-0.30527	7	Met	2074	2853	-0.286666						7	Met	-0.295968	0.00930217	-					7	Tyr	-0.208952	0.142224
8	Gln	1750	1231	-0.382264	8	Gln	1268	1534	-0.342453						8	Gln	-0.362359	0.0199057	-					8	Gln	-0.215946	0.154043
9	Ser	4782	3154	-0.410232	9	Ser	3448	3522	-0.415937						9	Ser	-0.413085	0.00285232	-					9	Met	-0.223265	0.147816
10	Pro	9375	5262	-0.480305	10	Pro	6656	6367	-0.444437						10	Pro	-0.462371	0.0179337	-					10	Ser	-0.265509	0.127287	+
11	Asp	2504	1357	-0.495539	11	Leu	6477	5421	-0.502453						11	Asp	-0.514268	0.0187297	-					11	Val	-0.330661	0.111802	+
12	Leu	9310	4689	-0.527354	12	Asp	1851	1444	-0.532998						12	Leu	-0.514904	0.0124502	-					12	Lys	-0.33744	0.13285	+
13	Glu	4582	2149	-0.558303	13	Glu	3349	2511	-0.550227						13	Glu	-0.554265	0.00403781	-					13	Glu	-0.34073	0.12919	+
14	Cys	1596	704	-0.584945	14	Cys	1121	825	-0.558311						14	Cys	-0.571628	0.013317	-					14	Ile	-0.352567	0.141085	+
15	Val	5011	2104	-0.606363	15	Arg	4859	3436	-0.575653						15	Arg	-0.595128	0.0194751	-					15	Leu	-0.354039	0.132691	+
16	Arg	6942	2860	-0.614603	16	Ala	2781	1900	-0.590606						16	Ala	-0.604069	0.0134623	-					16	Pro	-0.359142	0.13439	+
17	Ala	3971	1625	-0.617531	17	Val	3845	2520	-0.608655						17	Val	-0.607509	0.00114588	-					17	Cys	-0.361234	0.157485	+
18	Ile	2022	698	-0.69141	18	Ile	1485	896	-0.644577						18	Ile	-0.667994	0.0234163	-					18	Asp	-0.425322	0.086518	+
19	Lys	6708	1915	-0.773909	19	Lys	4793	2274	-0.748976						19	Lys	-0.761442	0.0124663	-					19	Ala	-0.470936	0.15502	+
20	Thr	4305	907	-0.90585	20	Thr	3073	1021	-0.903696						20	Thr	-0.904773	0.00107722	-					20	Thr	-0.535467	0.156558	+
Replicate 1					Replicate 2										Average fitnes CAR
Rank	AA 105	Unselected 4	CAR 1	Fi CAR 1	Rank	AA 105	Unselected 5	CAR 2	Fi CAR 2						Rank	AA 105	Fi CAR AVG	Fi error	Significance	WT abs Fi 1	WT abs Fi 2	WT abs error
1	His	2943	8521	0	1	His	2013	7613	0						1	His	0	0		0.4617	0.577712	0.0580059
2	Trp	2610	5792	-0.115512	2	Trp	1790	5136	-0.11994						2	Trp	-0.117726	0.00221391	-
3	Gly	9292	15000	-0.253718	3	Gly	6800	13079	-0.293646						3	Gly	-0.273682	0.0199641	-
4	Tyr	2299	3341	-0.299363	4	Tyr	1604	2978	-0.308992						4	Tyr	-0.304177	0.00481446	-
5	Asn	3468	4906	-0.311052	5	Asn	2569	4361	-0.34789						5	Asn	-0.329471	0.0184191	-
6	Gln	1750	1866	-0.433827	6	Arg	4859	6731	-0.436179						6	Arg	-0.438289	0.00210923	-
7	Arg	6942	7291	-0.440398	7	Phe	2604	3389	-0.463281						7	Phe	-0.457923	0.00535852	-
8	Phe	3622	3699	-0.452564	8	Met	2074	2539	-0.489858						8	Gln	-0.465552	0.031725	-
9	Met	2854	2792	-0.471239	9	Gln	1268	1526	-0.497277						9	Met	-0.480548	0.00930962	-
10	Ser	4782	3608	-0.584043	10	Ser	3448	3322	-0.59388						10	Ser	-0.588962	0.00491817	-
11	Lys	6708	4474	-0.637597	11	Lys	4793	4084	-0.647234						11	Lys	-0.642416	0.00481819	-
12	Pro	9375	5806	-0.669795	12	Pro	6656	5347	-0.672815						12	Pro	-0.671305	0.00151032	-
13	Val	5011	3026	-0.680756	13	Cys	1121	803	-0.722602						13	Val	-0.710798	0.0300421	-
14	Leu	9310	5041	-0.728133	14	Leu	6477	4574	-0.72879						14	Cys	-0.727177	0.00457512	-
15	Cys	1596	857	-0.731752	15	Val	3845	2641	-0.74084						15	Leu	-0.728462	0.000328252	-
16	Ile	2022	998	-0.768351	16	Ile	1485	992	-0.752927						16	Ile	-0.760639	0.00771204	-
17	Glu	4582	2194	-0.781519	17	Glu	3349	2186	-0.762977						17	Glu	-0.772248	0.00927086	-
18	Ala	3971	1895	-0.782991	18	Ala	2781	1617	-0.813203						18	Ala	-0.798097	0.015106	-
19	Thr	4305	1712	-0.86217	19	Thr	3073	1751	-0.821988						19	Thr	-0.842079	0.0200906	-
20	Asp	2504	882	-0.914866	20	Asp	1851	881	-0.900143						20	Asp	-0.907504	0.00736174	-
Replicate 1					Replicate 2					Replicate 3					Average fitnes MEM
Rank	AA 105	Unselected 1	MEM 1	Fi MEM 1	Rank	AA 105	Unselected 2	MEM 2	Fi MEM 2	Rank	AA 105	Unselected 3	MEM 3	Fi MEM 3	Rank	AA 105	Fi MEM AVG	Fi error	Significance	WT abs Fi 1	WT abs Fi 2	WT abs Fi 3	WT abs error
1	Phe	4455	6637	0.168587	1	Asn	3341	6168	0.174299	1	Phe	4134	6637	0.188839	1	Phe	0.139632	0.0558831	+	0.00453745	0.0919685	0.0167626	0.0386574
2	Ile	2366	3219	0.129169	2	Gln	1761	2619	0.0804077	2	Ile	2155	3219	0.157511	2	Ile	0.105398	0.0548913	+
3	Trp	3050	3921	0.10456	3	Phe	3719	5295	0.0614713	3	Trp	2944	3921	0.107696	3	Asn	0.0866536	0.0627486
4	Arg	8158	10189	0.0920104	4	Met	2951	4068	0.0474433	4	Arg	7715	10189	0.104033	4	Trp	0.0776239	0.0403313
5	Gln	2125	2338	0.0369481	5	Lys	6987	9491	0.0410528	5	Asn	3787	4466	0.0548608	5	Gln	0.0551261	0.0184396
6	Asn	4117	4466	0.0308004	6	Ile	1924	2545	0.0295143	6	Gln	2014	2338	0.0480224	6	Arg	0.0482043	0.0706232
7	Gly	11419	11949	0.015166	7	Trp	2683	3477	0.0206156	7	Gly	10598	11949	0.0353451	7	Met	0.0244097	0.0200438
8	His	2666	2694	0	8	Cys	1597	2067	0.0200671	8	Met	3154	3490	0.0272011	8	His	0	0
9	Met	3465	3490	-0.00141526	9	His	2192	2709	0	9	Glu	5442	5674	0.0013682	9	Gly	-0.0274591	0.0750035
10	Glu	5822	5674	-0.0157203	10	Val	5213	5775	-0.0475042	10	His	2592	2694	0	10	Lys	-0.0318502	0.052576
11	Val	6145	5626	-0.0428596	11	Arg	6889	7563	-0.0514305	11	Val	5597	5626	-0.0145182	11	Val	-0.0349607	0.0145789
12	Ser	5673	4924	-0.0660322	12	Ala	3944	4264	-0.0580882	12	Ser	5327	4924	-0.0509272	12	Pro	-0.0598264	0.00626412	-
13	Pro	11089	9611	-0.0666613	13	Pro	9099	9765	-0.0612899	13	Pro	10412	9611	-0.0515282	13	Glu	-0.0610602	0.0765224
14	Lys	8441	7079	-0.0809594	14	Ser	4701	4643	-0.09736	14	Lys	7742	7079	-0.0556438	14	Ser	-0.0714398	0.0193379	-
15	Leu	11102	8903	-0.100402	15	Leu	9203	8506	-0.126172	15	Leu	10163	8903	-0.0742481	15	Leu	-0.100274	0.0211982	-
16	Thr	5131	3948	-0.118362	16	Gly	9731	8856	-0.132888	16	Thr	4660	3948	-0.0887714	16	Thr	-0.119959	0.0261408	-
17	Tyr	2689	1907	-0.153778	17	Thr	4227	3675	-0.152743	17	Tyr	2509	1907	-0.135913	17	Tyr	-0.162547	0.0260752	-
18	Asp	3008	1897	-0.204748	18	Asp	2392	2015	-0.166455	18	Asp	2734	1897	-0.175494	18	Asp	-0.182232	0.0163432	-
19	Ala	4905	2061	-0.381098	19	Glu	4889	4096	-0.168829	19	Ala	4382	2061	-0.344357	19	Ala	-0.261181	0.14439	-
20	Cys	1935	665	-0.468397	20	Tyr	2092	1639	-0.197951	20	Cys	1604	665	-0.399145	20	Cys	-0.282492	0.215801	-
Replicate 1					Replicate 2					Replicate 3					Average fitnes CEF
Rank	AA 105	Unselected 1	CEF 1	Fi CEF 1	Rank	AA 105	Unselected 2	CEF 2	Fi CEF 2	Rank	AA 105	Unselected 3	CEF 3	Fi CEF 3	Rank	AA 105	Fi CEF AVG	Fi error	Significance	WT abs Fi 1	WT abs Fi 2	WT abs Fi 3	WT abs error
1	Trp	3050	5461	0.224292	1	Trp	2683	4576	0.235646	1	Ile	2155	4095	0.379841	1	Trp	0.225832	0.00746448	+	0.0286798	-0.00378082	-0.101035	0.0551138
2	Cys	1935	3299	0.203022	2	Lys	6987	11546	0.221922	2	Glu	5442	7575	0.244659	2	Asp	0.0780549	0.11759
3	Met	3465	5005	0.131021	3	Pro	9099	14147	0.195452	3	Trp	2944	3850	0.217557	3	Lys	0.0766386	0.105286
4	Phe	4455	6032	0.102934	4	Gly	9731	14171	0.167024	4	Asn	3787	4576	0.183225	4	Ile	0.0633736	0.258055
5	Ile	2366	2919	0.0625395	5	Asp	2392	3287	0.141819	5	Asp	2734	3273	0.179182	5	Glu	0.0568025	0.154651
6	Leu	11102	13217	0.0470518	6	Arg	6889	9253	0.131907	6	Cys	1604	1918	0.178679	6	Pro	0.0548784	0.112091
7	Ser	5673	6720	0.0448766	7	Tyr	2092	2532	0.0866828	7	Leu	10163	10708	0.123721	7	Cys	0.0462749	0.204702
8	Lys	8441	9712	0.0322349	8	Asn	3341	3878	0.0685122	8	Val	5597	5495	0.0930469	8	Phe	0.0460147	0.0481547
9	Tyr	2689	2915	0.00636792	9	Thr	4227	4875	0.0657232	9	Pro	10412	9216	0.0480429	9	Tyr	0.017501	0.0525348
10	His	2666	2848	0	10	Glu	4889	5563	0.0598698	10	Ala	4382	3762	0.034781	10	Ser	0.00346152	0.0437845
11	Val	6145	6507	-0.00382092	11	Phe	3719	4136	0.0499352	11	Ser	5327	4447	0.022619	11	Leu	0.00128522	0.122987
12	Thr	5131	4886	-0.0499284	12	His	2192	2173	0	12	Gln	2014	1602	0.0016376	12	His	0	0
13	Pro	11089	9879	-0.0788592	13	Ser	4701	4086	-0.0571111	13	His	2592	2054	0	13	Val	-0.00103748	0.0757089
14	Asp	3008	2631	-0.0868368	14	Val	5213	4178	-0.0923385	14	Gly	10598	8174	-0.0117547	14	Gly	-0.00209815	0.134319
15	Glu	5822	4567	-0.134121	15	Ala	3944	2692	-0.162081	15	Phe	4134	3166	-0.014825	15	Thr	-0.0379353	0.0801904
16	Gly	11419	8409	-0.161564	16	Leu	9203	6212	-0.166917	16	Lys	7742	5802	-0.0242409	16	Met	-0.0792822	0.148724
17	Arg	8158	4874	-0.252378	17	Met	2951	1901	-0.187206	17	Tyr	2509	1811	-0.0405477	17	Arg	-0.0852294	0.160816
18	Ala	4905	2447	-0.330685	18	Cys	1597	905	-0.242876	18	Thr	4660	2740	-0.129601	18	Asn	-0.0927495	0.3127
19	Gln	2125	811	-0.447018	19	Ile	1924	1067	-0.25226	19	Arg	7715	4478	-0.135217	19	Ala	-0.152662	0.149349
20	Asn	4117	1298	-0.529986	20	Gln	1761	599	-0.464552	20	Met	3154	1645	-0.181661	20	Gln	-0.303311	0.21575	-
Replicate 1					Replicate 2					Replicate 3					Average fitnes CA
Rank	AA 105	Unselected 1	CA 1	Fi CA 1	Rank	AA 105	Unselected 2	CA 2	Fi CA 2	Rank	AA 105	Unselected 3	CA 3	Fi CA 3	Rank	AA 105	Fi CA AVG	Fi error	Significance	WT abs Fi 1	WT abs Fi 2	WT abs Fi 3	WT abs error
1	Asn	4117	18147	0.564798	1	Asn	3341	12679	0.284264	1	Asn	3787	16511	0.296325	1	Asn	0.381796	0.129496	+	0.0794255	0.294945	0.343153	0.114661
2	Gly	11419	34914	0.405946	2	His	2192	4323	0	2	Gly	10598	40865	0.242974	2	Gly	0.12305	0.292505
3	Arg	8158	11812	0.0813142	3	Trp	2683	3657	-0.16044	3	His	2592	5712	0	3	His	0	0
4	His	2666	3201	0	4	Tyr	2092	2764	-0.173968	4	Trp	2944	2355	-0.4401	4	Trp	-0.218399	0.162606
5	Trp	3050	3229	-0.0546573	5	Met	2951	3886	-0.175411	5	Cys	1604	1150	-0.48766	5	Arg	-0.26794	0.25082
6	Ser	5673	4698	-0.161325	6	Cys	1597	2076	-0.181022	6	Arg	7715	5423	-0.49625	6	Tyr	-0.330938	0.144262	-
7	Val	6145	4236	-0.240991	7	Ile	1924	2418	-0.195693	7	Gln	2014	1341	-0.519784	7	Cys	-0.338281	0.125308	-
8	Met	3465	2315	-0.254578	8	Ser	4701	5482	-0.228196	8	Tyr	2509	1661	-0.522284	8	Ser	-0.34233	0.210473	-
9	Glu	5822	3572	-0.291586	9	Gly	9731	10077	-0.279771	9	Phe	4134	2323	-0.593474	9	Met	-0.343071	0.183989	-
10	Tyr	2689	1631	-0.296562	10	Lys	6987	6577	-0.321208	10	Met	3154	1749	-0.599225	10	Val	-0.412883	0.16492	-
11	Lys	8441	4788	-0.325665	11	Leu	9203	7915	-0.360423	11	Ala	4382	2386	-0.607155	11	Gln	-0.429514	0.0651239	-
12	Phe	4455	2495	-0.331203	12	Val	5213	4464	-0.362308	12	Glu	5442	2817	-0.629125	12	Ile	-0.431058	0.217349	-
13	Cys	1935	1047	-0.34616	13	Glu	4889	3969	-0.385484	13	Val	5597	2856	-0.63535	13	Glu	-0.435398	0.142248	-
14	Gln	2125	1092	-0.368562	14	Arg	6889	5549	-0.388886	14	Ser	5327	2705	-0.637469	14	Phe	-0.438562	0.112228	-
15	Ile	2366	1191	-0.377529	15	Phe	3719	2981	-0.391009	15	Thr	4660	2033	-0.703402	15	Lys	-0.457684	0.189863	-
16	Leu	11102	5461	-0.387555	16	Gln	1761	1382	-0.400196	16	Leu	10163	4422	-0.704556	16	Leu	-0.484178	0.156224	-
17	Asp	3008	1476	-0.388617	17	Pro	9099	4956	-0.558807	17	Ile	2155	905	-0.719952	17	Ala	-0.575981	0.081004	-
18	Pro	11089	4650	-0.456865	18	Asp	2392	1186	-0.599621	18	Lys	7742	3205	-0.726178	18	Pro	-0.5901	0.123559	-
19	Ala	4905	2019	-0.464928	19	Thr	4227	2075	-0.603959	19	Pro	10412	4037	-0.754629	19	Asp	-0.594704	0.166299	-
20	Thr	5131	1132	-0.735781	20	Ala	3944	1718	-0.655858	20	Asp	2734	964	-0.795875	20	Thr	-0.681047	0.0560896	-
Replicate 1					Replicate 2					Replicate 3					Average fitnes SUL
Rank	AA 105	Unselected 1	SUL 1	Fi SUL 1	Rank	AA 105	Unselected 2	SUL 2	Fi SUL 2	Rank	AA 105	Unselected 3	SUL 3	Fi SUL 3	Rank	AA 105	Fi SUL AVG	Fi error	Significance	WT abs Fi 1	WT abs Fi 2	WT abs Fi 3	WT abs error
1	His	2666	13304	0	1	Asn	3341	6816	0.214968	1	His	2592	5529	0	1	His	0	0		0.698122	0.0946853	0.329012	0.248392
2	Trp	3050	4875	-0.494447	2	Trp	2683	5043	0.179383	2	Ser	5327	10118	-0.0503996	2	Trp	-0.139148	0.276316
3	Arg	8158	9905	-0.613851	3	Met	2951	5415	0.168944	3	Trp	2944	4961	-0.10238	3	Glu	-0.246549	0.295297
4	Val	6145	7346	-0.620593	4	Thr	4227	6595	0.0984973	4	Gly	10598	16481	-0.137252	4	Ile	-0.259936	0.294083
5	Asp	3008	3509	-0.631217	5	Arg	6889	10731	0.0977987	5	Glu	5442	8455	-0.137657	5	Arg	-0.262985	0.290615
6	Glu	5822	6502	-0.650147	6	Val	5213	7921	0.087007	6	Ile	2155	3267	-0.14831	6	Met	-0.275636	0.406773
7	Ile	2366	2567	-0.662711	7	Leu	9203	13767	0.0802246	7	Leu	10163	14513	-0.174276	7	Val	-0.277202	0.289251
8	Gly	11419	11025	-0.713372	8	Gln	1761	2619	0.0776908	8	Met	3154	4427	-0.181764	8	Ser	-0.280891	0.415745
9	Pro	11089	9834	-0.750284	9	Ser	4701	6905	0.0722881	9	Cys	1604	2234	-0.185133	9	Gly	-0.28325	0.309326
10	Lys	8441	7282	-0.762265	10	Tyr	2092	2977	0.0585319	10	Lys	7742	9582	-0.236409	10	Asn	-0.292087	0.430838
11	Tyr	2689	2121	-0.801172	11	Glu	4889	6793	0.0481563	11	Pro	10412	12810	-0.238997	11	Pro	-0.322605	0.320565
12	Phe	4455	3473	-0.806265	12	Ile	1924	2571	0.0312117	12	Gln	2014	2438	-0.246037	12	Leu	-0.326687	0.408921
13	Met	3465	2653	-0.814088	13	Phe	3719	4962	0.0305453	13	Asn	3787	4511	-0.253034	13	Lys	-0.328237	0.323477
14	Gln	2125	1595	-0.82272	14	Pro	9099	11889	0.0214664	14	Arg	7715	8779	-0.272902	14	Gln	-0.330356	0.372395
15	Asn	4117	2982	-0.838195	15	Lys	6987	8973	0.0139616	15	Thr	4660	5007	-0.29782	15	Asp	-0.366963	0.193822
16	Ser	5673	3867	-0.864561	16	Gly	9731	12126	0.00087479	16	Asp	2734	2937	-0.297906	16	Phe	-0.37915	0.341848
17	Leu	11102	7203	-0.88601	17	His	2192	2726	0	17	Val	5597	6011	-0.29802	17	Tyr	-0.389679	0.351932
18	Ala	4905	2782	-0.944404	18	Ala	3944	4235	-0.0637688	18	Ala	4382	4109	-0.356948	18	Thr	-0.401394	0.456359
19	Thr	5131	2532	-1.00486	19	Cys	1597	1363	-0.163494	19	Phe	4134	3834	-0.36173	19	Ala	-0.45504	0.366148
20	Cys	1935	850	-1.05538	20	Asp	2392	2003	-0.171766	20	Tyr	2509	2005	-0.426398	20	Cys	-0.468004	0.415435
Replicate 1					Replicate 2					Replicate 3					Average fitnes AVI
Rank	AA 105	Unselected 1	AVI 1	Fi AVI 1	Rank	AA 105	Unselected 2	AVI 2	Fi AVI 2	Rank	AA 105	Unselected 3	AVI 3	Fi AVI 3	Rank	AA 105	Fi AVI AVG	Fi error	Significance	WT abs Fi 1	WT abs Fi 2	WT abs Fi 3	WT abs error
1	Gly	11419	41250	0.851717	1	Gly	9731	40954	0.337614	1	Gly	10598	54732	0.434511	1	Gly	0.54128	0.223048	+	-0.293921	0.286525	0.278507	0.271755
2	Gln	2125	6906	0.805788	2	Gln	1761	5483	0.206734	2	Arg	7715	15211	0.0163152	2	Gln	0.324343	0.354964
3	Arg	8158	14537	0.544812	3	Arg	6889	19071	0.155692	3	His	2592	4922	0	3	Arg	0.23894	0.223644
4	Trp	3050	5265	0.531019	4	His	2192	4240	0	4	Gln	2014	3492	-0.0394918	4	Trp	0.0437508	0.348755
5	Asn	4117	5631	0.429926	5	Trp	2683	3814	-0.133765	5	Asn	3787	4925	-0.164396	5	Asn	0.00710992	0.300746
6	Met	3465	3129	0.249623	6	Asn	3341	3683	-0.2442	6	Phe	4134	4602	-0.23193	6	His	0	0
7	Tyr	2689	2301	0.226247	7	Cys	1597	1546	-0.300621	7	Cys	1604	1731	-0.245414	7	Met	-0.112758	0.256569
8	Lys	8441	5682	0.122028	8	Ser	4701	4536	-0.302043	8	Trp	2944	3030	-0.266002	8	Ser	-0.165321	0.193901
9	Ser	5673	3705	0.108896	9	Met	2951	2797	-0.309802	9	Met	3154	3157	-0.278094	9	Cys	-0.187329	0.12326
10	Pro	11089	5903	0.0201012	10	Lys	6987	5122	-0.421376	10	Ser	5327	5037	-0.302817	10	Lys	-0.217088	0.241462
11	Val	6145	3208	0.0116333	11	Val	5213	3343	-0.479477	11	Val	5597	4826	-0.342875	11	Val	-0.270239	0.206969
12	His	2666	1355	0	12	Leu	9203	5844	-0.483745	12	Lys	7742	6538	-0.351915	12	Phe	-0.296145	0.226474
13	Ala	4905	2460	-0.00578305	13	Asp	2392	1499	-0.489485	13	Ile	2155	1764	-0.365455	13	Leu	-0.325053	0.206729
14	Cys	1935	948	-0.0159518	14	Ile	1924	1181	-0.49848	14	Leu	10163	6717	-0.458353	14	Tyr	-0.341765	0.413381
15	Leu	11102	5229	-0.0330617	15	Glu	4889	2810	-0.527039	15	Tyr	2509	1486	-0.505988	15	Glu	-0.372388	0.222302
16	Phe	4455	1988	-0.0565105	16	Pro	9099	4751	-0.568734	16	Glu	5442	3035	-0.532106	16	Ala	-0.449519	0.315682
17	Glu	5822	2589	-0.0580193	17	Phe	3719	1807	-0.599993	17	Asp	2734	1321	-0.594402	17	Pro	-0.462668	0.358804
18	Thr	5131	1563	-0.222322	18	Ala	3944	1793	-0.628882	18	Ala	4382	1608	-0.713893	18	Asp	-0.489635	0.0854815	-
19	Asp	3008	630	-0.385016	19	Thr	4227	1545	-0.723629	19	Pro	10412	2862	-0.839371	19	Ile	-0.517111	0.132091	-
20	Ile	2366	247	-0.687397	20	Tyr	2092	727	-0.745553	20	Thr	4660	407	-1.3373	20	Thr	-0.761083	0.455957	-

## Sheet: TEM-1
LEGEND
AMP	ampcillin	+	significantly positive fitness
carbenicillin	carbenicillinbenicillin	-	significantly negative fitness
MEM	meropenem
CEF	ceftriaxone
CA	clavulanic acid
SUL	sulbatam
AVI	avibactam
Fi	relative fitness
abs Fi	absolute fitness
Replicate 1					Replicate 2										Average fitnes AMP									Average fitnes all substrates and inhibitors
Rank	AA 105	Unselected 4	AMP 1	Fi AMP 1	Rank	AA 105	Unselected 5	AMP 2	Fi AMP 2						Rank	AA 105	Fi AMP AVG	Fi error	Significance	WT abs Fi 1	WT abs Fi 2	WT abs error		Rank	AA 105	Fi AVG	AVG error	Significance	WT AVG abs error
1	Trp	538	1301	0.0325918	1	Trp	858	2059	0.00623469						1	Trp	0.0194133	0.0131786		0.350903	0.373934	0.0115156		1	Gly	0.322651	0.125474	+	0.196678
2	Tyr	1171	2627	0	2	Tyr	1841	4355	0						2	Tyr	0	0						2	Trp	0.207621	0.238141
3	Gly	4245	8761	-0.0362272	3	Phe	4572	9547	-0.0541737						3	Phe	-0.0475854	0.00658822	-					3	Asn	0.0393601	0.190922
4	Phe	2809	5734	-0.0409972	4	His	1997	3956	-0.0770562						4	Gly	-0.0614078	0.0251806	-					4	Tyr	0	0
5	Asn	1611	3228	-0.0490652	5	Gly	7125	13808	-0.0865885						5	Asn	-0.0699853	0.0209201	-					5	Arg	-0.0300501	0.140652
6	His	1249	2414	-0.0647284	6	Asn	2660	5104	-0.0909053						6	His	-0.0708923	0.0061639	-					6	Gln	-0.039796	0.152754
7	Met	601	982	-0.137666	7	Pro	9367	15795	-0.147015						7	Pro	-0.152001	0.00498533	-					7	Phe	-0.0702727	0.135926
8	Pro	5895	9213	-0.156986	8	Ser	3984	6135	-0.186439						8	Met	-0.18782	0.0501535	-					8	His	-0.0730167	0.215574
9	Ala	1309	1833	-0.20468	9	Met	1099	1503	-0.237973						9	Ser	-0.202618	0.0161789	-					9	Ser	-0.0953039	0.15398
10	Ser	2554	3462	-0.218797	10	Ala	2149	2930	-0.239303						10	Ala	-0.221992	0.0173114	-					10	Ala	-0.110939	0.210424
11	Gln	1629	1958	-0.271012	11	Gln	2692	3241	-0.29333						11	Gln	-0.282171	0.0111594	-					11	Pro	-0.17387	0.11704
12	Val	2184	2086	-0.370842	12	Thr	3386	3343	-0.379485						12	Thr	-0.390915	0.0114304	-					12	Lys	-0.177311	0.111699
13	Asp	582	519	-0.400659	13	Val	3654	3176	-0.434822						13	Val	-0.402832	0.0319905	-					13	Leu	-0.210891	0.17341
14	Thr	2059	1829	-0.402346	14	Asp	1069	882	-0.457443						14	Asp	-0.429051	0.0283923	-					14	Val	-0.21844	0.117352
15	Leu	2838	2214	-0.458738	15	Leu	4637	3302	-0.521394						15	Leu	-0.490066	0.0313282	-					15	Thr	-0.218526	0.188512
16	Ile	882	547	-0.558384	16	Cys	1101	698	-0.571866						16	Arg	-0.575905	0.00816203	-					16	Cys	-0.221636	0.271438
17	Arg	2931	1779	-0.567743	17	Arg	4742	2923	-0.584067						17	Ile	-0.579963	0.0215787	-					17	Glu	-0.313857	0.157483
18	Cys	672	377	-0.601931	18	Ile	1493	884	-0.601542						18	Cys	-0.586899	0.0150324	-					18	Met	-0.327644	0.235084
19	Glu	1119	546	-0.662541	19	Glu	1846	929	-0.67215						19	Glu	-0.667345	0.00480487	-					19	Ile	-0.340781	0.225461
20	Lys	2901	1159	-0.749367	20	Lys	4531	1867	-0.758984						20	Lys	-0.754176	0.00480832	-					20	Asp	-0.373704	0.255654
Replicate 1					Replicate 2										Average fitnes carbenicillin
Rank	AA 105	Unselected 4	CAR 1	Fi CAR 1	Rank	AA 105	Unselected 5	CAR 2	Fi CAR 2						Rank	AA 105	Fi carbenicillin AVG	Fi error	Significance	WT abs Fi 1	WT abs Fi 2	WT abs error
1	Tyr	1171	6202	0	1	Tyr	1841	4211	0						1	Tyr	0	0		0.723975	0.359331	0.182322
2	Trp	538	2772	-0.0119639	2	Trp	858	1778	-0.042887						2	Trp	-0.0274255	0.0154615
3	Asn	1611	6964	-0.0882116	3	Asn	2660	4312	-0.149534						3	Asn	-0.118873	0.0306613
4	Phe	2809	10941	-0.13347	4	Phe	4572	7047	-0.171433						4	Phe	-0.152451	0.0189819
5	Gly	4245	15620	-0.158172	5	His	1997	2973	-0.186515						5	Gly	-0.180929	0.0227575
6	His	1249	4398	-0.177282	6	Gly	7125	10196	-0.203686						6	His	-0.181898	0.00461626
7	Ser	2554	5964	-0.355658	7	Ser	3984	4052	-0.351981						7	Ser	-0.35382	0.00183839	-
8	Met	601	1400	-0.356721	8	Met	1099	1043	-0.382045						8	Met	-0.369383	0.0126618	-
9	Arg	2931	6780	-0.359761	9	Arg	4742	4496	-0.382467						9	Arg	-0.371114	0.0113529	-
10	Gln	1629	3564	-0.383958	10	Gln	2692	2358	-0.416863						10	Gln	-0.40041	0.0164522	-
11	Lys	2901	5021	-0.485732	11	Lys	4531	3231	-0.506189						11	Lys	-0.49596	0.0102281	-
12	Ala	1309	2179	-0.502657	12	Ala	2149	1376	-0.552949						12	Ala	-0.527803	0.0251461	-
13	Val	2184	3588	-0.508375	13	Val	3654	2202	-0.579283						13	Val	-0.543829	0.0354538	-
14	Thr	2059	3203	-0.532074	14	Thr	3386	1981	-0.592134						14	Thr	-0.562104	0.0300298	-
15	Cys	672	872	-0.610828	15	Leu	4637	2392	-0.646807						15	Leu	-0.63081	0.015997	-
16	Leu	2838	3649	-0.614813	16	Cys	1101	543	-0.666319						16	Cys	-0.638573	0.0277456	-
17	Ile	882	970	-0.682672	17	Ile	1493	635	-0.730618						17	Ile	-0.706645	0.0239729	-
18	Glu	1119	763	-0.89028	18	Glu	1846	538	-0.894781						18	Glu	-0.892531	0.00225023	-
19	Pro	5895	3677	-0.928965	19	Pro	9367	2445	-0.942653						19	Pro	-0.935809	0.00684403	-
20	Asp	582	302	-1.00889	20	Asp	1069	208	-1.07025						20	Asp	-1.03957	0.0306775	-
Replicate 1					Replicate 2					Replicate 3					Average fitnes MEM
Rank	AA 105	Unselected 1	MEM 1	Fi MEM 1	Rank	AA 105	Unselected 2	MEM 2	Fi MEM 2	Rank	AA 105	Unselected 3	MEM 3	Fi MEM 3	Rank	AA 105	Fi MEM AVG	Fi error	Significance	WT abs Fi 1	WT abs Fi 2	WT abs Fi 3	WT abs error
1	Cys	1523	3326	0.333304	1	Asn	3208	6245	0.493226	1	Tyr	1413	3884	0	1	Ile	0.0782445	0.158259		0.00591806	-0.203928	0.439137	0.267758
2	Ile	1942	3354	0.231396	2	Ala	2332	4489	0.488349	2	Trp	724	1751	-0.0555895	2	Ala	0.0616663	0.342299
3	Phe	6277	9435	0.171072	3	Asp	1222	1735	0.356156	3	Gln	2271	5187	-0.0804379	3	Arg	0.0484797	0.240767
4	Arg	6340	9364	0.163454	4	His	2283	3200	0.350572	4	Ile	1251	2493	-0.139672	4	Cys	0.0310712	0.356952
5	Ser	5378	7510	0.139101	5	Arg	5435	6307	0.268551	5	Lys	3622	6962	-0.155351	5	Tyr	0	0
6	Ala	2753	3105	0.0463373	6	Thr	3738	4019	0.235407	6	Leu	3685	6736	-0.177172	6	Ser	-0.0102423	0.142809
7	Pro	13254	13924	0.015499	7	Cys	1271	1350	0.230116	7	Pro	7172	12894	-0.18439	7	Pro	-0.0259258	0.116225
8	Tyr	2551	2586	0	8	Val	4281	4171	0.192623	8	Thr	2538	4409	-0.199289	8	Asn	-0.0307282	0.431337
9	Asn	3672	3537	-0.0221857	9	Trp	1009	964	0.184114	9	Ser	3106	5354	-0.20266	9	Leu	-0.0361947	0.149225
10	Glu	2341	1958	-0.0835068	10	Leu	5287	4893	0.170294	10	Gly	5259	8588	-0.226148	10	Lys	-0.0518023	0.123556
11	Leu	6280	5037	-0.101706	11	Ile	1872	1627	0.14301	11	Glu	1365	2132	-0.245483	11	Glu	-0.0631317	0.157866
12	Val	4915	3823	-0.115037	12	Glu	2099	1810	0.139594	12	Arg	3680	5229	-0.286566	12	Gln	-0.0686554	0.120255
13	Lys	6139	4700	-0.121918	13	Met	1214	1045	0.138826	13	Val	2875	3595	-0.342076	13	Thr	-0.0842896	0.229006
14	Gly	9254	5988	-0.194966	14	Lys	5529	4577	0.121862	14	Ala	1644	2020	-0.349688	14	Val	-0.0881634	0.219116
15	Gln	3514	2198	-0.209692	15	Pro	10762	8300	0.0911132	15	Phe	3767	4311	-0.380555	15	Gly	-0.129601	0.115195
16	Thr	4713	2456	-0.288987	16	Gln	3087	2343	0.0841638	16	Asp	810	838	-0.424378	16	His	-0.172018	0.371115
17	His	2662	1096	-0.391316	17	Ser	4711	3177	0.0328322	17	Met	883	889	-0.436196	17	Phe	-0.174749	0.246003
18	Trp	1062	237	-0.657294	18	Gly	8014	5398	0.0323117	18	Cys	898	836	-0.470207	18	Trp	-0.176257	0.353942
19	Met	1371	201	-0.839759	19	Tyr	2263	1415	0	19	His	1464	1347	-0.475311	19	Asp	-0.366121	0.567451
20	Asp	1364	129	-1.03014	20	Phe	5576	1689	-0.314765	20	Asn	2040	1533	-0.563225	20	Met	-0.379043	0.401545
Replicate 1					Replicate 2					Replicate 3					Average fitnes CEF
Rank	AA 105	Unselected 1	CEF 1	Fi CEF 1	Rank	AA 105	Unselected 2	CEF 2	Fi CEF 2	Rank	AA 105	Unselected 3	CEF 3	Fi CEF 3	Rank	AA 105	Fi CEF AVG	Fi error	Significance	WT abs Fi 1	WT abs Fi 2	WT abs Fi 3	WT abs error
1	Trp	1062	5161	0.969468	1	Leu	5287	11132	0.0473155	1	Phe	3767	9816	0.239745	1	Phe	0.182481	0.115009		-0.282859	0.276048	0.176194	0.243374
2	Cys	1523	6388	0.905524	2	Phe	5576	11076	0.0220118	2	Ser	3106	7524	0.208054	2	Pro	0.129845	0.181813
3	Asp	1364	2807	0.596287	3	Tyr	2263	4273	0	3	Lys	3622	6879	0.102383	3	Trp	0.124608	0.597951
4	Pro	13254	16390	0.375091	4	Gln	3087	5468	-0.0277565	4	Pro	7172	12763	0.0741188	4	Ser	0.1054	0.226454
5	Gln	3514	4158	0.355942	5	Pro	10762	17712	-0.0596737	5	Ala	1644	2541	0.0129092	5	Cys	0.0869722	0.579759
6	Glu	2341	2669	0.339806	6	Gly	8014	12673	-0.0770182	6	Tyr	1413	2120	0	6	Gln	0.0778416	0.198534
7	Gly	9254	10513	0.338256	7	Glu	2099	3152	-0.0994746	7	Asn	2040	2829	-0.0341909	7	Leu	0.0724594	0.202614
8	Leu	6280	7036	0.332225	8	Asn	3208	4738	-0.106688	8	Gly	5259	6852	-0.0612795	8	Gly	0.0666527	0.19216
9	Ser	5378	5815	0.316788	9	Ala	2332	3406	-0.111532	9	Gln	2271	2740	-0.0946603	9	Lys	0.0570861	0.192813
10	Phe	6277	6318	0.285686	10	Val	4281	6119	-0.120913	10	Val	2875	3461	-0.0956299	10	Glu	0.0291225	0.220769
11	Lys	6139	5923	0.267303	11	Thr	3738	4876	-0.160624	11	Glu	1365	1440	-0.152964	11	Tyr	0	0
12	Arg	6340	5911	0.252431	12	Lys	5529	6611	-0.198428	12	Leu	3685	3806	-0.162162	12	Asp	-0.020826	0.448692
13	Thr	4713	4143	0.226876	13	Asp	1222	1451	-0.201452	13	His	1464	1441	-0.183071	13	Ala	-0.0360678	0.0541455
14	Val	4915	3012	0.0701903	14	Ser	4711	5502	-0.208641	14	Ile	1251	1026	-0.262304	14	Asn	-0.0482087	0.0431782
15	Tyr	2551	1330	0	15	Arg	5435	6040	-0.230211	15	Trp	724	588	-0.266555	15	Val	-0.0487843	0.0847585
16	Asn	3672	1898	-0.00374765	16	Cys	1271	1255	-0.28155	16	Arg	3680	2878	-0.282951	16	Arg	-0.0869104	0.240914
17	Ala	2753	1404	-0.00958029	17	Trp	1009	893	-0.329088	17	Thr	2538	1679	-0.355635	17	Thr	-0.0964607	0.242098
18	Met	1371	674	-0.0255187	18	His	2283	890	-0.685164	18	Cys	898	584	-0.363057	18	His	-0.328836	0.253347
19	Ile	1942	948	-0.0285821	19	Met	1214	419	-0.738053	19	Asp	810	424	-0.457313	19	Ile	-0.432554	0.417096
20	His	2662	1057	-0.118274	20	Ile	1872	348	-1.00677	20	Met	883	256	-0.713914	20	Met	-0.492495	0.330349	-
Replicate 1					Replicate 2					Replicate 3					Average fitnes CA
Rank	AA 105	Unselected 1	CA 1	Fi CA 1	Rank	AA 105	Unselected 2	CA 2	Fi CA 2	Rank	AA 105	Unselected 3	CA 3	Fi CA 3	Rank	AA 105	Fi CA AVG	Fi error	Significance	WT abs Fi 1	WT abs Fi 2	WT abs Fi 3	WT abs error
1	Gly	9254	57778	0.705906	1	Gly	8014	59128	1.23586	1	Gly	5259	50378	1.0437	1	Gly	0.995154	0.219058	+	0.0895271	-0.367913	-0.0623607	0.190229
2	Trp	1062	1620	0.0938634	2	Asn	3208	4475	0.512471	2	Trp	724	1279	0.309493	2	Asn	0.180929	0.272806
3	Tyr	2551	3135	0	3	Gln	3087	3130	0.373921	3	Ala	1644	2433	0.232601	3	Trp	0.153408	0.111397
4	Arg	6340	7498	-0.0166709	4	Arg	5435	5032	0.334454	4	Asn	2040	2712	0.18602	4	Ser	0.111329	0.169071
5	Cys	1523	1668	-0.0500309	5	Ala	2332	2023	0.30618	5	Asp	810	1043	0.17216	5	Arg	0.100337	0.165546
6	Ser	5378	5139	-0.109269	6	Ser	4711	4043	0.301503	6	Ser	3106	3729	0.141752	6	Met	0.052158	0.189042
7	Asn	3672	3153	-0.155706	7	His	2283	1825	0.27067	7	Met	883	1055	0.139653	7	Asp	0.0376268	0.172055
8	Asp	1364	1045	-0.205225	8	Met	1214	878	0.227189	8	His	1464	1568	0.0921657	8	Cys	0.0211248	0.100737
9	Met	1371	1038	-0.210367	9	Phe	5576	3634	0.181975	9	Leu	3685	3583	0.0501701	9	Tyr	0	0
10	Glu	2341	1627	-0.247541	10	Cys	1271	794	0.163588	10	Phe	3767	3482	0.0281939	10	Ala	-0.0142095	0.402194
11	Phe	6277	3842	-0.302722	11	Asp	1222	733	0.145946	11	Tyr	1413	1224	0	11	Gln	-0.0262235	0.315423
12	Gln	3514	1731	-0.397032	12	Pro	10762	6418	0.14342	12	Arg	3680	3067	-0.0167733	12	Phe	-0.030851	0.202233
13	Pro	13254	6521	-0.39756	13	Ile	1872	1049	0.116382	13	Pro	7172	5830	-0.027611	13	His	-0.0445384	0.327755
14	Lys	6139	2926	-0.41135	14	Trp	1009	493	0.0568686	14	Cys	898	693	-0.0501824	14	Pro	-0.0939171	0.225776
15	Ile	1942	887	-0.429853	15	Lys	5529	2620	0.0435675	15	Lys	3622	2769	-0.0542647	15	Lys	-0.140683	0.195514
16	Thr	4713	2010	-0.459628	16	Glu	2099	901	0.000625172	16	Gln	2271	1731	-0.0555593	16	Ile	-0.185325	0.226635
17	His	2662	1043	-0.496451	17	Tyr	2263	970	0	17	Val	2875	1691	-0.168133	17	Glu	-0.18542	0.133951
18	Val	4915	1613	-0.573416	18	Thr	3738	1318	-0.0848111	18	Ile	1251	620	-0.242505	18	Leu	-0.251585	0.304902
19	Ala	2753	887	-0.58141	19	Leu	5287	1658	-0.135712	19	Thr	2538	1098	-0.301529	19	Thr	-0.281989	0.153641
20	Leu	6280	1653	-0.669214	20	Val	4281	992	-0.267121	20	Glu	1365	580	-0.309344	20	Val	-0.336223	0.17252
Replicate 1					Replicate 2					Replicate 3					Average fitnes SUL
Rank	AA 105	Unselected 1	SUL 1	Fi SUL 1	Rank	AA 105	Unselected 2	SUL 2	Fi SUL 2	Rank	AA 105	Unselected 3	SUL 3	Fi SUL 3	Rank	AA 105	Fi SUL AVG	Fi error	Significance	WT abs Fi 1	WT abs Fi 2	WT abs Fi 3	WT abs error
1	Trp	1062	53082	1.7476	1	Trp	1009	29855	1.77504	1	Trp	724	8588	0.750517	1	Trp	1.42439	0.47663	+	-0.0487756	-0.303918	0.323637	0.257685
2	Gly	9254	8956	0.0345602	2	His	2283	5317	0.671079	2	Ala	1644	5898	0.231166	2	Gly	0.218794	0.231905
3	Tyr	2551	2280	0	3	Gly	8014	13990	0.545887	3	Asn	2040	6425	0.174606	3	His	0.153326	0.404728
4	Gln	3514	2634	-0.0764104	4	Leu	5287	7807	0.473193	4	Thr	2538	7557	0.150221	4	Lys	0.0538104	0.179732
5	Ile	1942	1287	-0.129895	5	Ser	4711	6635	0.452646	5	His	1464	3935	0.105767	5	Gln	0.0385401	0.221818
6	Arg	6340	4107	-0.139789	6	Thr	3738	5209	0.448033	6	Pro	7172	18710	0.0927968	6	Ala	0.0176123	0.427854
7	Lys	6139	3672	-0.174419	7	Cys	1271	1628	0.411427	7	Gly	5259	13197	0.0759354	7	Pro	0.0070076	0.240981
8	Asp	1364	814	-0.175414	8	Ala	2332	2917	0.401126	8	Lys	3622	8987	0.0710296	8	Tyr	0	0
9	Phe	6277	3491	-0.206027	9	Asn	3208	3664	0.361639	9	Tyr	1413	2977	0	9	Arg	-0.0174495	0.252432
10	His	2662	1147	-0.316869	10	Gln	3087	3423	0.348789	10	Asp	810	1649	-0.014901	10	Asn	-0.0239776	0.42009
11	Pro	13254	5650	-0.321523	11	Arg	5435	5827	0.334164	11	Val	2875	4931	-0.0893395	11	Asp	-0.0263841	0.117276
12	Val	4915	2077	-0.325311	12	Glu	2099	1997	0.282284	12	Leu	3685	5652	-0.137872	12	Leu	-0.0354556	0.380455
13	Leu	6280	2030	-0.441688	13	Phe	5576	5237	0.276678	13	Gln	2271	3335	-0.156758	13	Thr	-0.0639489	0.527665
14	Cys	1523	458	-0.473059	14	Lys	5529	5053	0.264821	14	Arg	3680	4393	-0.246723	14	Val	-0.0697563	0.217097
15	Ser	5378	1551	-0.491233	15	Pro	10762	9500	0.249749	15	Phe	3767	2601	-0.484492	15	Phe	-0.137947	0.314453
16	Ala	2753	648	-0.579456	16	Val	4281	3412	0.205382	16	Glu	1365	817	-0.546547	16	Ser	-0.226111	0.483768
17	Asn	3672	809	-0.608179	17	Ile	1872	1371	0.16865	17	Ser	3106	1500	-0.639747	17	Glu	-0.307063	0.41916
18	Glu	2341	461	-0.656925	18	Asp	1222	784	0.111163	18	Cys	898	154	-1.08939	18	Cys	-0.383675	0.615958
19	Thr	4713	683	-0.790101	19	Tyr	2263	1124	0	19	Ile	1251	126	-1.32052	19	Ile	-0.427256	0.643287
20	Met	1371	78	-1.19617	20	Met	1214	341	-0.247546	20	Met	883	55	-1.52923	20	Met	-0.990983	0.54299	-
Replicate 1					Replicate 2					Replicate 3					Average fitnes AVI
Rank	AA 105	Unselected 1	AVI 1	Fi AVI 1	Rank	AA 105	Unselected 2	AVI 2	Fi AVI 2	Rank	AA 105	Unselected 3	AVI 3	Fi AVI 3	Rank	AA 105	Fi AVI AVG	Fi error	Significance	WT abs Fi 1	WT abs Fi 2	WT abs Fi 3	WT abs error
1	Gly	9254	71362	1.44999	1	Gly	8014	65094	1.31645	1	Gly	5259	94315	1.28325	1	Gly	1.3499	0.0720649	+	-0.562855	-0.406761	-0.0295682	0.223864
2	Arg	6340	9735	0.749102	2	Arg	5435	11359	0.726901	2	Arg	3680	13706	0.600631	2	Arg	0.692211	0.0653882	+
3	Gln	3514	4246	0.645033	3	Asn	3208	3431	0.435947	3	Gln	2271	3792	0.252219	3	Asn	0.386365	0.11746	+
4	Asn	3672	3169	0.498875	4	Gln	3087	2153	0.250268	4	Asn	2040	3194	0.224273	4	Gln	0.382507	0.185636
5	His	2662	1560	0.330772	5	Glu	2099	991	0.0808222	5	Lys	3622	3590	0.0257142	5	His	0.133741	0.141294
6	Met	1371	634	0.227907	6	His	2283	1037	0.0640338	6	His	1464	1388	0.00641662	6	Lys	0.0905486	0.0752388
7	Lys	6139	2638	0.196032	7	Met	1214	541	0.0557395	7	Tyr	1413	1320	0	7	Met	0.0740556	0.118849
8	Ala	2753	1156	0.186007	8	Lys	5529	2431	0.0498993	8	Val	2875	2426	-0.0441788	8	Tyr	0	0
9	Thr	4713	1719	0.124833	9	Leu	5287	2272	0.03996	9	Met	883	716	-0.0614795	9	Val	-0.0394938	0.060531
10	Cys	1523	517	0.0936457	10	Cys	1271	533	0.0293426	10	Ser	3106	2375	-0.0869696	10	Thr	-0.0499765	0.12571
11	Val	4915	1464	0.0368726	11	Trp	1009	419	0.0250838	11	Phe	3767	2523	-0.14451	11	Ala	-0.0557763	0.204017
12	Tyr	2551	698	0	12	Tyr	2263	887	0	12	Thr	2538	1620	-0.165408	12	Trp	-0.0647876	0.0984288
13	Trp	1062	279	-0.0176653	13	Ala	2332	833	-0.0403226	13	Pro	7172	4493	-0.173536	13	Cys	-0.0814724	0.203882
14	Ile	1942	508	-0.0195305	14	Ser	4711	1657	-0.0470297	14	Trp	724	425	-0.201781	14	Ser	-0.0910646	0.0377374
15	Phe	6277	1475	-0.0661051	15	Pro	10762	3460	-0.086056	15	Ile	1251	684	-0.232633	15	Leu	-0.104584	0.129346
16	Leu	6280	1430	-0.0797686	16	Thr	3738	1139	-0.109355	16	Leu	3685	1832	-0.273944	16	Glu	-0.110629	0.163579
17	Glu	2341	516	-0.0938967	17	Val	4281	1299	-0.111175	17	Ala	1644	747	-0.313013	17	Phe	-0.130806	0.0482172
18	Ser	5378	1068	-0.139195	18	Ile	1872	527	-0.143734	18	Glu	1365	612	-0.318813	18	Ile	-0.131966	0.0873958
19	Asp	1364	252	-0.170559	19	Phe	5576	1438	-0.181803	19	Cys	898	360	-0.367406	19	Pro	-0.146291	0.042657
20	Pro	13254	2400	-0.179281	20	Asp	1222	40	-1.07825	20	Asp	810	65	-1.066	20	Asp	-0.771604	0.425033	-
